# Supplementary material for: NeMeSys: a biological resource for narrowing the gap between sequence and function in the human pathogen Neisseria meningitidis
Source: Genome Biol. 2009 Oct 9;10(10):R110. doi: 10.1186/gb-2009-10-10-r110 (PMC2784325; doi:10.1186/gb-2009-10-10-r110)
Supplement: Additional data file 2 — Genes disrupted through targeted mutagenesis are shaded in light blue. [file gb-2009-10-10-r110-S2.XLS]

## Sheet: Additional data file 2
Label	Gene	Product	Length	Number of Insertions	Mutant Id
NMV0001	_	putative acetyltransferase	491	1	62/12
NMV0002	_	conserved hypothetical periplasmic protein	341	1	70/37
NMV0004	_	conserved hypothetical periplasmic protein	656	6	12/17,12/19,12/7,19/13,1/21,94/38
NMV0007	ftsE	cell division ATP-binding protein FtsE	650	1	78/45
NMV0008	ftsX	cell division protein FtsX	917	2	16/5,93/43
NMV0013	alx	Alx protein	974	2	40/40,92/11
NMV0014	_	conserved hypothetical integral membrane protein	449	1	46/9
NMV0016	gnd	6-phosphogluconate dehydrogenase, decarboxylating	1448	1	89/26
NMV0019	pilE	major pilin PilE	506	1	23/12
NMV0026	fkbP	FK506-binding protein (peptidyl-prolyl cis-trans isomerase; PPIase; rotamase)	329	1	88/16
NMV0028	_	putative D-3-phosphoglycerate dehydrogenase (PGDH)	953	4	39/20,47/12,61/7,87/47
NMV0032	mltA	membrane-bound lytic murein transglycosylase A (murein hydrolase A; GNA33)	1325	5	70/13,73/24,76/7,87/29,95/47
NMV0033	_	conserved hypothetical integral membrane protein	839	1	49/41
NMV0035	_	putative Tat-translocated enzyme	1277	5	33/35,49/22,57/45,70/38,72/35
NMV0036	_	putative PhnA-like protein	329	2	43/25,59/43
NMV0038	_	putative HAD-superfamily hydrolase	977	3	38/2,58/6,66/12
NMV0039	thiB	thiamine-binding periplasmic protein	1001	3	1/38,74/9,75/46
NMV0041	_	conserved hypothetical protein	485	1	16/1
NMV0042	msrAB	peptide methionine sulfoxide reductase MsrA/MsrB [includes: thioredoxin, peptide methionine sulfoxide reductase MsrA (protein-methionine-S-oxide reductase; peptide Met(O) reductase) and peptide methionine sulfoxide reductase MsrB]	1568	3	41/14,65/1,84/26
NMV0044	_	conserved hypothetical protein	284	1	25/41
NMV0045	pilC2	type IV pilus-associated protein PilC2	3134	3	21/4,2/26,94/28
NMV0047	pilU	PilT-like protein PilU	1226	1	TU3
NMV0048	pilT	type IV pilus retraction ATPase PilT	1043	2	TU2,TU5
NMV0051	proC	pyrroline-5-carboxylate reductase (P5CR; P5C reductase)	791	1	88/6
NMV0059	_	putative oligopeptide transporter	2018	2	55/35,65/45
NMV0065	_	conserved hypothetical protein	956	2	61/44,77/4
NMV0066	oatC	capsular polysaccharide O-acetyltransferase OatC	1382	4	5/16,50/10,58/47,70/10
NMV0070	siaB	N-acylneuraminate cytidylyltransferase (CMP-N-acetylneuraminic acid synthetase; CMP-NeuNAc synthetase; CMP-sialic acid synthetase)	686	1	28/22
NMV0071	siaA	UDP-N-acetylglucosamine 2-epimerase (uridine diphosphate-N-acetylglucosamine-2-epimerase; UDP-GlcNAc-2-epimerase)	1133	4	63/19,74/2,76/14,77/19
NMV0072	ctrA	polysialic acid capsule export outer-membrane lipoprotein CtrA	1175	2	13/16,43/8
NMV0074	ctrC	polysialic acid capsule export inner-membrane protein CtrC	797	2	59/42,85/40
NMV0075	ctrD	polysialic acid capsule export ATP-binding protein CtrD	650	2	18/15,93/47
NMV0076	_	putative RNA-binding protein	2273	1	89/25
NMV0078	dcmH	cytosine-specific methyltransferase (pseudogene)	1011	6	13/21,13/3,15/20,25/6,52/8,56/14
NMV0086	lipA	polysialic acid capsule modification protein LipA	2114	6	34/3,35/29,41/29,58/48,80/4,93/19
NMV0087	lipB	polysialic acid capsule modification protein LipB	1259	6	19/14,22/14,29/41,80/24,85/20,86/2
NMV0088	_	conserved hypothetical TPR-containing protein	1406	4	19/1,23/8,57/10,69/33
NMV0089	gltS	sodium/glutamate symport carrier protein (glutamate permease)	1214	5	30/13,33/29,62/46,72/32,72/40
NMV0090	_	hypothetical lipoprotein	1016	3	24/28,9/42,86/17
NMV0092	_	conserved hypothetical protein	1400	3	40/9,65/5,77/3
NMV0093	pykA	pyruvate kinase II (PK-2)	1472	1	26/24
NMV0094	_	IS1016 group transposase (pseudogene)	645	3	26/2,26/9,81/47
NMV0097	_	hypothetical protein	197	1	17/24
NMV0099	_	putative bacteriocin/pheromone	236	1	1/4
NMV0102	_	hypothetical protein	152	1	76/25
NMV0104	_	putative bacteriocin/pheromone secretion membrane fusion protein	1265	1	57/40
NMV0106	_	putative bacteriocin/pheromone secretion/processing ATP-binding protein (pseudogene)	2130	4	16/42,32/20,52/33,90/28
NMV0112	_	putative peptidase	431	1	51/35
NMV0113	_	hypothetical integral membrane protein	236	1	79/24
NMV0116	_	putative N-acetyltransferase	842	2	21/9,38/8
NMV0120	_	putative peptidoglycan-binding periplasmic protein	1217	10	24/32,39/6,43/26,8/15,8/7,57/26,63/11,87/23,92/33,95/23
NMV0123	rmsB	ribosomal RNA small subunit methyltransferase B (rRNA (cytosine-C(5)-)-methyltransferase; 16S rRNA m5C967 methyltransferase)	1259	3	19/43,79/17,80/48
NMV0125	_	putative two-component system sensor protein	2120	2	92/36,0125/1
NMV0126	_	putative two-component system transcriptional regulator protein	1277	1	0126/1
NMV0127	smf	Smf protein (DNA processing chain A)	1187	1	46/32
NMV0128	_	conserved hypothetical protein	461	1	47/48
NMV0130	_	hypothetical protein	695	7	13/31,25/43,48/9,7/37,69/41,70/43,82/43
NMV0188	oxyR	hydrogen peroxide-inducible genes transcriptional activator	920	3	28/24,40/1,48/42
NMV0193	dadA	D-amino acid dehydrogenase small subunit	1256	2	55/37,68/36
NMV0194	_	putative amino-acid symporter	1391	6	32/29,35/46,54/6,67/9,74/8,84/18
NMV0197	lpxD	UDP-3-O-[3-hydroxymyristoyl] glucosamine N-acyltransferase	1043	1	53/42
NMV0200	_	putative zinc metallopeptidase	1340	2	21/24,5/38
NMV0207	gidB	methyltransferase GidB (glucose-inhibited division protein B)	623	1	20/24
NMV0208	_	putative ATPase	773	1	59/31
NMV0209	rnhB	ribonuclease HII (RNase HII)	584	1	35/38
NMV0211	_	putative amino-acid symporter	1427	3	14/46,17/12,48/45
NMV0213	_	IS1655 transposase	965	1	82/6
NMV0217	rluC	ribosomal large subunit pseudouridine synthase C (rRNA-uridine isomerase C; rRNA pseudouridylate synthase C)	992	1	1/44
NMV0219	_	conserved hypothetical protein	245	1	42/10
NMV0220	_	hypothetical protein	410	9	15/14,30/28,33/34,36/24,3/26,49/30,59/15,93/3,93/41
NMV0222	_	putative SmpA-like lipoprotein (OmlA)	377	1	19/44
NMV0228	_	putative glutathione-regulated potassium-efflux system protein (K(+)/H(+) antiporter)	1976	7	38/37,4/37,9/37,57/9,80/19,80/37,85/7
NMV0231	sda	L-serine dehydratase (L-serine deaminase; SDH; L-SD)	1385	1	60/32
NMV0233	_	putative Sm-like integral membrane protein	986	2	81/35,91/38
NMV0234	prlC	oligopeptidase A	2036	3	31/8,49/34,87/31
NMV0236	katA	catalase	1514	2	48/22,60/22
NMV0238	pglA	pilin glycosyl transferase A (pseudogene)	1203	3	18/48,45/41,74/34
NMV0240	_	putative transporter	1217	3	12/14,45/21,71/19
NMV0241	_	putative transporter	956	1	85/30
NMV0244	pyrD	dihydroorotate dehydrogenase (dihydroorotate oxidase; DHOdehase; DHODase; DHOD)	1007	2	26/32,79/39
NMV0246	_	hypothetical protein	278	3	24/16,5/31,53/27
NMV0248	_	conserved hypothetical protein	473	2	89/11,95/37
NMV0249	_	hypothetical protein	188	1	30/6
NMV0250	glnE	glutamate-ammonia-ligase adenylyltransferase ([glutamate--ammonia-ligase] adenylyltransferase; glutamine-synthetase adenylyltransferase; ATase)	2690	2	16/29,62/29
NMV0254	_	conserved hypothetical protein	692	3	32/32,33/26,57/24
NMV0256	_	conserved hypothetical protein	737	1	47/25
NMV0257	_	putative allophanate hydrolase subunit 2 (AHS2)	929	2	69/10,79/13
NMV0261	_	hypothetical protein	215	1	20/7
NMV0266	_	putative spermidine synthase (putrescine aminopropyltransferase; SPDSY)	1484	4	20/44,44/15,58/15,62/15
NMV0268	nuoB	NADH-quinone oxidoreductase chain B (NADH dehydrogenase I, chain B; NDH-1, chain B)	482	3	39/33,7/39,64/45
NMV0269	nuoC	NADH-quinone oxidoreductase chain C (NADH dehydrogenase I, chain C; NDH-1, chain C)	593	3	29/44,55/43,57/25
NMV0271	nuoE	NADH-quinone oxidoreductase chain E (NADH dehydrogenase I, chain E; NDH-1, chain E)	473	1	8/41
NMV0272	nuoF	NADH-quinone oxidoreductase chain F (NADH dehydrogenase I, chain F; NDH-1, chain F)	1295	2	23/37,51/27
NMV0273	_	hypothetical protein	311	4	43/30,45/48,74/28,93/9
NMV0274	nuoG	NADH-quinone oxidoreductase chain G (NADH dehydrogenase I, chain G; NDH-1, chain G)	2261	4	16/33,26/39,29/45,58/31
NMV0275	nuoH	NADH-quinone oxidoreductase chain H (NADH dehydrogenase I, chain H; NDH-1, chain H)	1076	1	51/46
NMV0277	nuoI	NADH-quinone oxidoreductase chain I (NADH dehydrogenase I, chain I; NDH-1, chain I)	479	1	15/45
NMV0278	nuoJ	NADH-quinone oxidoreductase chain J (NADH dehydrogenase I, chain J; NDH-1, chain J)	671	1	54/36
NMV0280	_	putative cell filamentation protein Fic	575	1	88/18
NMV0281	_	conserved hypothetical protein	341	1	35/25
NMV0282	nuoL	NADH-quinone oxidoreductase chain L (NADH dehydrogenase I, chain L; NDH-1, chain L)	2024	2	39/25,8/1
NMV0283	nuoM	NADH-quinone oxidoreductase chain M (NADH dehydrogenase I, chain M; NDH-1, chain M)	1496	1	55/2
NMV0284	nuoN	NADH-quinone oxidoreductase chain N (NADH dehydrogenase I, chain N; NDH-1, chain N)	1445	1	24/35
NMV0287	xseB	exodeoxyribonuclease VII small subunit (exonuclease VII small subunit)	224	1	42/37
NMV0289	_	putative ABC transporter ATP-binding protein	1856	3	16/9,44/3,85/29
NMV0290	ruvA	Holliday junction DNA helicase RuvA	584	1	70/34
NMV0292	_	putative RlpA-like protein	719	1	70/35
NMV0293	_	putative tRNA/rRNA methyltransferase	464	1	1/15
NMV0295	bioH	carboxylesterase BioH (biotin synthesis protein BioH)	743	1	75/11
NMV0299	_	conserved hypothetical protein	425	2	13/24,53/48
NMV0300	recQ	ATP-dependent DNA helicase RecQ	2300	6	39/48,42/4,7/12,62/33,68/24,72/16
NMV0301	trpC	indole-3-glycerol phosphate synthase (IGPS)	782	1	83/13
NMV0302	_	putative hydrolase	956	1	17/26
NMV0304	dsbA1	thiol:disulfide interchange lipoprotein DsbA1	698	1	54/29
NMV0305	_	putative phosphotransferase	1004	1	60/38
NMV0306	imp	organic solvent tolerance protein	2276	1	44/22
NMV0307	_	putative peptidylprolyl isomerase (peptidyl-prolyl cis-trans isomerase; PPIase; rotamase; cyclophilin; FKBP65)	1064	1	39/27
NMV0309	_	conserved hypothetical protein	632	2	1/23,3/12
NMV0311	_	putative inner-membrane acyltransferase	1868	1	88/4
NMV0313	_	putative ATP-dependent helicase DinG (DNA-damage-inducible protein G)	2150	3	83/12,83/44,84/21
NMV0318	_	putative modification methylase (cytosine-specific methyltransferase)	2588	1	60/43
NMV0319	_	conserved hypothetical protein	1160	2	26/37,96/37
NMV0320	_	hypothetical protein	371	2	10/36,16/16
NMV0323	_	putative HTH-type transcriptional regulator	911	1	0323/1
NMV0326	_	putative oxidoreductase	605	1	78/2
NMV0327	_	putative TonB-dependent receptor	2111	6	23/7,25/7,46/8,62/3,71/23,81/4
NMV0328	dsbA2	thiol:disulfide interchange lipoprotein DsbA2	695	2	35/2,50/20
NMV0330	_	putative cytochrome C biogenesis protein	806	2	29/12,2/6
NMV0341	aroG	phospho-2-dehydro-3-deoxyheptonate aldolase, Phe-sensitive (phospho-2-keto-3-deoxyheptonate aldolase; DAHP synthetase; 3-deoxy-D-arabino-heptulosonate 7-phosphate synthase)	1055	2	30/11,78/10
NMV0343	_	putative adenylate cyclase	476	1	2/48
NMV0346	autA	autotransporter A	1859	2	29/25,85/4
NMV0347	_	conserved hypothetical TPR-containing periplasmic protein	1466	3	17/13,6/41,60/20
NMV0349	_	putative metallopeptidase	1292	1	6/38
NMV0350	_	conserved hypothetical integral membrane protein	686	2	4/35,6/20
NMV0351	_	putative GTP cyclohydrolase I (GTP-CH-I)	473	1	89/14
NMV0352	emrA	multidrug resistance protein A	1154	1	23/45
NMV0353	emrB	multidrug resistance protein B	1526	3	33/25,33/39,57/48
NMV0364	pilF	type IV pilus biogenesis protein PilF	1676	8	16/46,41/32,50/46,58/18,70/28,73/27,74/32,95/30
NMV0365	_	putative UPF0243 zinc-binding protein	209	1	1/10
NMV0367	pilD	type IV prepilin-like proteins leader peptide processing enzyme PilD (prepilin peptidase) [Includes: leader peptidase; N- methyltransferase]	860	2	45/16,4/16
NMV0368	pilG	type IV pilus biogenesis protein PilG	1232	5	25/19,2/19,32/46,67/33,85/28
NMV0369	pgi2	glucose-6-phosphate isomerase 2 (GPI 2; phosphoglucose isomerase 2; PGI 2; phosphohexose isomerase 2; PHI 2)	1643	4	73/15,75/30,82/4,84/15
NMV0373	_	putative branched-chain amino acid aminotransferase (BCAT)	998	2	41/31,66/34
NMV0375	_	conserved hypothetical integral membrane protein	314	2	53/28,66/17
NMV0378	tspA	TspA protein	2627	3	9/9,51/20,76/6
NMV0379	_	putative intracellular septation protein	530	6	19/45,23/18,32/22,36/2,75/47,87/33
NMV0381	bolA	BolA-like protein	278	2	42/40,48/46
NMV0382	_	conserved hypothetical periplasmic protein	866	1	18/24
NMV0384	dtd	D-tyrosyl-tRNA(Tyr) deacylase	491	4	1/11,32/9,4/13,66/4
NMV0385	dusA	tRNA-dihydrouridine synthase A	1010	1	78/34
NMV0386	gluQ	putative glutamyl-Q tRNA(Asp) synthetase	887	1	56/42
NMV0387	_	hypothetical protein	290	10	11/14,11/42,29/21,48/31,48/39,60/46,74/47,79/40,81/28,96/47
NMV0388	tal	transaldolase	1055	2	30/12,92/9
NMV0394	_	putative ABC transporter ATP-binding protein	764	1	13/10
NMV0398	aroE	shikimate dehydrogenase	809	2	49/7,52/6
NMV0401	_	putative AmpG-like permease	1283	1	56/47
NMV0403	frpD	FrpA/C-binding lipoprotein	815	2	43/5,56/43
NMV0405	_	hypothetical periplasmic protein	1133	5	20/13,29/3,29/38,64/11,86/35
NMV0408	_	conserved hypothetical protein	674	2	69/17,70/44
NMV0409	_	hypothetical protein	230	2	52/20,73/21
NMV0410	mafB1	MafB1 protein	1496	10	10/32,28/43,2/7,38/24,4/42,77/22,77/27,88/33,93/22,94/5
NMV0413	mafA1	MafA1 lipoprotein	941	2	67/1,86/19
NMV0414	_	conserved hypothetical protein	1103	2	44/13,78/11
NMV0418	_	putative HTH-type transcriptional regulator	734	1	39/44
NMV0419	_	putative HTH-type transcriptional regulator	951	1
NMV0420	rmpM	outer-membrane protein class 4	722	1	89/30
NMV0423	_	putative ABC transporter ATP-binding protein	1676	6	14/14,1/19,38/23,43/16,5/18,90/44
NMV0424	_	putative transporter	1355	7	37/47,40/15,9/38,49/9,52/24,70/40,86/45
NMV0425	galM	aldose 1-epimerase (mutarotase)	1010	2	11/10,77/42
NMV0426	_	putative glycosyl hydrolase	2258	1	5/34
NMV0427	pgmB	beta-phosphoglucomutase (beta-PGM)	665	1	20/32
NMV0428	nicB	quinolinate synthetase B protein (L-aspartate oxidase; LASPO)	1508	2	2/4,47/24
NMV0432	nadC	nicotinate-nucleotide pyrophosphorylase [carboxylating] (quinolinate phosphoribosyltransferase [decarboxylating]; QAPRTase)	881	1	69/35
NMV0433	_	putative HTH-type transcriptional regulator	281	1	0433/1
NMV0434	xthA	exodeoxyribonuclease III (exonuclease III; EXO III)	770	1	86/31
NMV0443	putA	bifunctional PutA protein [includes: proline dehydrogenase (proline oxidase) and delta-1-pyrroline-5-carboxylate dehydrogenase (P5C dehydrogenase)]	3605	4	13/42,16/10,53/5,89/21
NMV0444	putP	sodium/proline symporter (proline permease)	1526	2	30/33,51/19
NMV0448	_	putative cell division protein FtsN	869	3	18/5,40/41,64/38
NMV0449	dsbA3	thiol:disulfide interchange protein DsbA3	644	3	21/32,2/31,36/43
NMV0451	_	conserved hypothetical protein	1217	1	13/2
NMV0453	mraW	S-adenosyl-methyltransferase MraW	986	1	51/30
NMV0456	murE	UDP-N-acetylmuramoylalanyl-D-glutamate--2,6-diaminopimelate ligase (UDP-N-acetylmuramyl-tripeptide synthetase; meso-diaminopimelate-adding enzyme; UDP-MurNAc-tripeptide synthetase)	1478	1	57/14
NMV0457	dca	division cluster competence-associated protein	1649	4	34/37,3/4,45/42,63/6
NMV0461	_	conserved hypothetical TPR-containing periplasmic protein	380	3	36/4,60/19,81/45
NMV0462	murD	UDP-N-acetylmuramoylalanine--D-glutamate ligase (UDP-N-acetylmuramoyl-L-alanyl-D-glutamate synthetase; D-glutamic acid adding enzyme)	1337	1	56/21
NMV0469	ftsZ	cell division protein FtsZ	1178	1	62/13
NMV0470	_	putative permease	1310	2	25/24,87/41
NMV0472	_	putative methylisocitrate lyase (2-methylisocitrate lyase)	878	2	26/1,87/10
NMV0473	prpC	2-methylcitrate synthase (methylcitrate synthase; citrate synthase 2)	1154	6	29/48,8/28,55/29,62/39,91/29,96/30
NMV0474	_	putative fatty acid desaturase	953	2	80/41,95/46
NMV0475	_	putative transporter	911	1	79/31
NMV0476	acnA	aconitate hydratase 1 (citrate hydro-lyase 1; aconitase 1)	2606	11	14/5,23/41,30/8,38/25,45/5,49/10,55/10,59/10,70/39,73/2,87/12
NMV0480	_	putative HTH-type transcriptional regulator	443	2	41/12,81/22
NMV0482	_	putative NnrS-like protein	1154	3	77/48,79/45,88/40
NMV0486	_	IS1655 transposase	965	1	63/47
NMV0488	_	putative transporter	854	1	81/42
NMV0489	_	putative transporter	1232	1	95/33
NMV0491	recO	DNA repair protein RecO (recombination protein O)	743	1	16/44
NMV0493	_	hypothetical protein	779	6	40/19,41/34,49/21,49/27,55/39,56/23
NMV0494	_	conserved hypothetical integral membrane protein	767	1	71/5
NMV0499	_	conserved hypothetical protein	818	2	7/21,91/36
NMV0500	amiC	N-acetylmuramoyl-L-alanine amidase AmiC	1250	1	78/47
NMV0506	tbp2	transferrin-binding protein 2 (TbpB)	2162	1	71/33
NMV0507	tbp1	transferrin-binding protein 1 (TbpA)	2744	3	16/27,44/33,45/47
NMV0508	_	putative spermidine/putrescine-binding lipoprotein	1142	1	77/1
NMV0510	_	putative phospholipase A1 (detergent-resistant phospholipase A; DR-phospholipase A; phosphatidylcholine 1-acylhydrolase; outer-membrane phospholipase A; OM PLA)	1127	2	3/38,86/34
NMV0511	_	conserved hypothetical integral membrane protein	701	1	92/18
NMV0514	speA	biosynthetic arginine decarboxylase (ADC)	1892	1	88/8
NMV0515	speB	agmatinase (agmatine ureohydrolase; AUH)	923	5	1/46,31/30,34/31,42/46,70/26
NMV0516	_	putative transporter	1466	1	72/37
NMV0517	_	conserved hypothetical periplasmic protein	1076	1	26/31
NMV0519	bioF	8-amino-7-oxonoanoate synthase (AONS; 8-amino-7-ketopelargonate synthase; 7-keto-8-amino-pelargonic acid synthetase; 7-KAP synthetase; L-alanine--pimelyl CoA ligase)	1142	1	35/3
NMV0520	_	conserved hypothetical protein	647	1	43/12
NMV0521	bioC	biotin biosynthesis protein BioC	782	5	21/18,69/36,72/36,94/36,95/36
NMV0522	_	conserved hypothetical TPR-containing protein	1391	6	24/3,5/10,49/17,50/18,54/31,64/12
NMV0523	_	hypothetical protein	1097	3	20/5,25/33,3/10
NMV0525	_	hypothetical protein	644	3	12/24,48/29,56/35
NMV0539	_	conserved hypothetical protein (pseudogene)	531	1	77/8
NMV0545	_	conserved hypothetical protein	350	2	66/10,72/23
NMV0551	_	IS605 family transposase protein B (pseudogene)	1107	3	27/47,3/18,19/38
NMV0554	_	putative replication initiation protein	902	1	74/39
NMV0555	tpsB1	TpsA1 activation/secretion protein TpsB1	1679	1	87/39
NMV0556	tpsA1	haemagglutinin/hemolysin-related protein TpsA1	5723	6	20/27,33/40,35/7,36/25,47/16,61/45
NMV0563	_	conserved hypothetical protein	488	1	3/19
NMV0566	_	hypothetical protein	431	1	46/46
NMV0572	_	conserved hypothetical protein	263	1	77/31
NMV0578	_	hypothetical protein	935	2	7/42,83/35
NMV0587	tpsA2	haemagglutinin/hemolysin-related protein TpsA2	7559	4	67/27,68/48,76/21,87/20
NMV0598	tpsB2	TpsA2 activation/secretion protein TpsB2	1787	1	33/36
NMV0601	_	conserved hypothetical protein	1253	1	30/35
NMV0603	_	conserved hypothetical protein	1364	2	31/28,9/10
NMV0611	_	putative VapD-like protein	437	2	21/46,75/28
NMV0621	_	hypothetical protein	149	1	51/29
NMV0624	_	putative FrpA/C secretion adaptor protein	1427	1	6/42
NMV0625	_	putative TolC outer membrane protein	1403	2	28/3,53/26
NMV0626	_	IS630 family transposase (pseudogene)	762	1	78/39
NMV0628	relA	GTP pyrophosphokinase (ATP:GTP 3'-pyrophosphotransferase; ppGpp synthetase I; (P)ppGpp synthetase)	2213	2	17/23,67/2
NMV0630	_	hypothetical integral membrane protein	503	1	64/40
NMV0632	_	putative heavy metal transport protein	800	2	55/45,81/13
NMV0637	exbB	biopolymer transport ExbB protein	662	1	37/33
NMV0638	exbD	biopolymer transport ExbD protein	434	1	85/3
NMV0647	_	conserved hypothetical integral membrane protein	1409	3	27/20,55/5,94/9
NMV0648	recC	exodeoxyribonuclease V gamma chain	3209	1	62/21
NMV0649	mrtF	transport protein MrtF	1568	3	12/2,22/35,2/40
NMV0651	_	hypothetical protein	257	1	76/35
NMV0652	mtrR	HTH-type transcriptional regulator MtrR	632	1	0652/1
NMV0653	mtrC	membrane fusion protein MtrC	1238	3	47/42,90/1,92/42
NMV0654	mtrD	drug efflux transport protein MtrD	3203	5	36/36,55/14,60/36,79/36,83/18
NMV0657	_	putative L-lactate permease-related protein	299	2	33/31,33/32
NMV0658	_	putative HTH-type transcriptional regulator	779	1	0658/1
NMV0660	_	hypothetical protein	368	1	63/44
NMV0666	_	putative sodium-dependent transporter	1337	3	10/12,28/47,55/21
NMV0668	lgtF	beta-1,4-glucosyltransferase	758	4	23/19,3/15,57/11,71/8
NMV0669	fabF2	3-oxoacyl-(acyl-carrier-protein) synthase II (beta-ketoacyl-ACP synthase II; KAS II)	1136	4	11/44,17/8,25/17,42/42
NMV0674	_	conserved hypothetical integral membrane protein	434	4	48/34,54/23,63/10,63/27
NMV0675	_	conserved hypothetical protein	515	1	80/23
NMV0676	ubiD	3-octaprenyl-4-hydroxybenzoate carboxy-lyase (polyprenyl p-hydroxybenzoate decarboxylase)	1478	2	67/11,68/31
NMV0677	_	putative AsmA-like protein	2114	5	14/30,37/39,48/4,4/6,73/43
NMV0678	_	putative phospho-2-dehydro-3-deoxyheptonate aldolase (phospho-2- keto-3-deoxyheptonate aldolase; DAHP synthetase; 3-deoxy-D-arabino-heptulosonate 7-phosphate synthase)	893	2	67/29,68/14
NMV0681	_	putative DedA-family integral membrane protein	683	1	92/1
NMV0682	_	putative L-asparaginase I (L-asparagine amidohydrolase I; L-ASNase I)	992	4	30/43,48/18,59/33,88/34
NMV0683	_	putative deoxyribonuclease	770	1	18/28
NMV0685	ldhA	D-lactate dehydrogenase (D-LDH; fermentative lactate dehydrogenase)	998	2	60/10,73/17
NMV0689	_	conserved hypothetical protein	425	3	23/31,60/45,94/19
NMV0690	aroC	chorismate synthase (5-enolpyruvylshikimate-3-phosphate phospholyase)	1100	1	88/14
NMV0691	trmA	tRNA (uracil-5-)-methyltransferase (tRNA(M-5-U54)-methyltransferase; RUMT)	1088	1	16/21
NMV0692	tyrB	aromatic amino acid aminotransferase (AROAT; ARAT)	1193	6	2/30,36/29,45/7,47/36,57/6,63/23
NMV0694	_	putative cytochrome c	839	2	63/35,71/35
NMV0696	gcvP	glycine dehydrogenase [decarboxylating] (glycine decarboxylase; glycine cleavage system P-protein)	2852	9	18/39,21/35,24/27,32/27,47/4,4/23,51/2,52/17,87/5
NMV0697	_	hypothetical integral membrane protein	359	2	39/45,44/38
NMV0698	_	putative lipolytic enzyme	641	1	92/34
NMV0700	_	conserved hypothetical lipoprotein	518	1	87/27
NMV0701	_	conserved hypothetical protein	1661	3	42/2,9/40,87/32
NMV0702	_	conserved hypothetical integral membrane protein	1304	3	53/47,75/9,93/33
NMV0704	hpuB	hemoglobin-haptoglobin utilization protein B	2378	6	11/19,25/40,62/9,75/2,85/31,86/9
NMV0710	_	putative peptidase	1355	2	87/25,92/46
NMV0711	_	putative hydrolase	788	2	58/4,86/44
NMV0712	apt	adenine phosphoribosyltransferase (APRT)	566	4	13/35,34/1,9/35,49/6
NMV0715	spoT	guanosine-3',5'-bis(diphosphate) 3'-pyrophophohydrolase ((ppGpp)ase; penta-phosphate guanosine-3'-pyrophosphohydrolase)	2156	1	66/6
NMV0724	_	putative adenine-specific methylase	911	1	62/44
NMV0726	_	conserved hypothetical periplasmic protein	737	1	32/6
NMV0733	lrp	putative leucine-responsive regulatory protein	464	1	29/16
NMV0737	_	putative amino-acid symporter	1418	2	22/5,2/9
NMV0738	_	putative hemolysin III (Hly-III)	626	3	41/6,8/12,55/4
NMV0739	_	conserved hypothetical integral membrane protein	1340	1	56/11
NMV0740	_	putative GTP-binding protein	1394	1	42/13
NMV0745	_	putative sulfatase	1634	2	2/27,83/24
NMV0748	_	conserved hypothetical periplasmic protein	755	1	71/42
NMV0750	aniA	copper-containing nitrite reductase (major outer membrane protein Pan1) (pseudogene)	1164	1	17/6
NMV0752	norB	nitric oxide reductase (pseudogene)	2251	13	13/20,4/30, 10/7,12/43,30/10,39/47,48/15,8/38,64/17,67/32,70/20,78/5,80/16
NMV0754	_	putative phospholipid hydroperoxide glutathione peroxidase (PHGPx)	533	3	1/13,60/44,94/1
NMV0755	_	putative muramoyltetrapeptide carboxypeptidase (LD-carboxypeptidase A)	1184	3	12/35,91/8,92/21
NMV0757	_	putative HTH-type transcriptional regulator	354	1
NMV0758	_	conserved hypothetical lipoprotein	413	2	87/2,88/2
NMV0760	_	putative tellurite resistance protein TehB	854	2	30/19,93/12
NMV0763	_	IS1655 transposase (pseudogene)	966	1	62/25
NMV0766	fumA	fumarate hydratase class I (fumarase)	1523	5	45/19,4/41,53/3,54/45,88/41
NMV0768	_	hypothetical protein	251	1	38/27
NMV0773	_	putative two-component system transcriptional regulator protein	467	1	0773/1
NMV0774	_	putative two-component system sensor protein	1178	3	33/9,65/36,0774/1
NMV0777	_	putative tellurite resistance protein TehA	944	2	28/10,78/1
NMV0782	_	putative modification methylase (cytosine-specific methyltransferase)	1169	5	44/11,5/9,71/9,77/30,85/17
NMV0783	_	conserved hypothetical protein (pseudogene)	1033	4	39/30,45/25,7/43,64/25, 27/17,29/1,67/42
NMV0786	_	putative spermidine/putrescine-binding lipoprotein	1130	4	29/6,58/16,76/45,96/5
NMV0787	_	conserved hypothetical integral membrane protein	863	1	96/15
NMV0788	_	conserved hypothetical protein	488	3	9/18,64/28,74/16
NMV0789	_	putative HTH-type transcriptional regulator	905	3	15/30,15/37,51/3
NMV0792	_	hypothetical protein	422	1	94/44
NMV0795	_	putative peptidase	1052	1	35/1
NMV0796	_	putative transporter	866	1	66/26
NMV0801	hisB	imidazoleglycerol-phosphate dehydratase (IGPD)	917	1	61/9
NMV0802	hisC	histidinol-phosphate aminotransferase (imidazole acetol-phosphate transaminase)	1097	3	19/39,39/40,83/45
NMV0803	hisD	histidinol dehydrogenase (HDH)	1289	2	43/10,70/48
NMV0805	hisG	ATP phosphoribosyltransferase (ATP-PRTase; ATP-PRT)	653	1	16/3
NMV0806	_	putative SCO1-like lipoprotein	653	3	41/28,82/37,96/34
NMV0808	_	ISNme1 transposase	1007	2	21/12,62/23
NMV0809	_	putative prophage integrase	1091	1	6/11
NMV0815	_	ISNme1 transposase (pseudogene)	1015	3	30/42,19/2,90/36
NMV0818	_	putative prophage repressor protein	653	1	58/5
NMV0822	_	conserved hypothetical integral membrane protein	1757	3	13/38,35/8,68/27
NMV0824	ilvH	acetolactate synthase small subunit (AHAS; acetohydroxy-acid synthase small subunit; ALS)	491	3	12/42,52/29,66/41
NMV0825	_	conserved hypothetical protein	293	1	26/36
NMV0833	_	putative membrane-associated peptidyl-prolyl isomerase (peptidyl-prolyl cis-trans isomerase; PPIase; rotamase; cyclophilin; FKBP65)	806	3	15/10,1/42,63/4
NMV0834	purN	phosphoribosylglycinamide formyltransferase (GART; GAR transformylase; 5'-phosphoribosylglycinamide transformylase)	626	2	22/24,2/2
NMV0835	_	conserved hypothetical periplasmic protein	671	2	14/35,26/11
NMV0836	_	putative OsmC-like protein	422	1	85/45
NMV0837	_	putative HTH-type transcriptional regulator	716	1	90/30
NMV0838	_	conserved hypothetical integral membrane protein	902	1	49/24
NMV0839	_	putative HTH-type transcriptional regulator	773	1	63/24
NMV0841	gshB	glutathione synthetase (glutathione synthase; GSH synthetase; GSH-S; GSHase)	956	2	51/11,57/36
NMV0845	fadD1	long-chain-fatty-acid--CoA-ligase (long-chain acyl-CoA synthetase)	1670	3	25/47,31/32,67/21
NMV0848	lbpB	lactoferrin-binding protein B (LbpB)	2216	6	13/30,23/20,32/21,37/17,66/24,74/4
NMV0856	_	conserved hypothetical protein	509	1	51/10
NMV0857	_	conserved hypothetical protein	620	1	94/27
NMV0862	rfaF	ADP-heptose:LPS heptosyltransferase II	1010	1	70/7
NMV0865	autB	putative autotransporter B (pseudogene)	2173	1	81/26, 11/29,11/37,51/41,59/13,68/13,69/13
NMV0870	_	putative FKBP-type peptidyl-prolyl cis-trans isomerase (PPIase; rotamase)	482	2	3/47,61/2
NMV0872	_	conserved hypothetical protein	470	1	8/26
NMV0876	_	hypothetical protein	299	1	29/9
NMV0878	_	putative transporter	1310	4	11/20,37/41,50/30,77/6
NMV0884	_	putative amino acid ABC transporter permease protein	746	5	24/40,3/28,45/38,8/9,56/4
NMV0887	pncB	nicotinate phosphoribosyltransferase (NAPRTase)	1208	3	23/27,45/35,84/38
NMV0888	_	putative segregation and condensation protein A (ScpA)	854	1	73/1
NMV0889	_	hypothetical integral membrane protein	527	8	40/13,4/3,49/13,56/32,58/13,60/13,75/23,76/31
NMV0890	_	conserved hypothetical protein	776	1	65/32
NMV0892	rph	ribonuclease PH (RNase PH; tRNA nucleotidyltransferase)	728	2	6/34,8/39
NMV0894	_	putative TonB-dependent receptor	2768	2	27/43,75/6
NMV0895	_	conserved hypothetical protein	194	1	42/32
NMV0896	_	putative carbon starvation protein A	2081	2	38/5,79/2
NMV0899	_	conserved hypothetical protein	494	2	20/48,65/33
NMV0901	_	conserved hypothetical protein	788	2	1695(4),1695(8)
NMV0902	_	conserved hypothetical integral membrane protein	1556	3	17/18,56/31,95/18
NMV0904	_	putative metallopeptidase	1247	2	13/8,70/17
NMV0905	_	putative acyl-CoA thioester hydrolase	482	3	25/11,69/46,88/35
NMV0907	recX	regulatory protein RecX	461	2	78/30,91/9
NMV0908	gph1	phosphoglycolate phosphatase 1 (PGPase 1; PGP 1)	710	1	22/10
NMV0909	gdhB	NAD-specific glutamate dehydrogenase (NAD-GDH)	1265	4	15/36,22/20,31/48,64/36
NMV0910	_	conserved hypothetical periplasmic protein	806	3	21/7,35/24,84/4
NMV0911	_	putative tautomerase	209	1	50/28
NMV0913	clpB	chaperone ClpB (short)	2417	4	8/48,52/46,62/34,78/3
NMV0917	_	putative guanosine-5'-triphosphate,3'-diphosphate diphosphatase (guanosine pentaphosphate phosphohydrolase; pppGpp-5'- phosphohydrolase)	1508	2	45/46,4/44
NMV0919	_	conserved hypothetical protein	731	2	56/27,62/27
NMV0927	_	putative transporter	923	1	26/33
NMV0930	_	putative ferredoxin	1496	1	32/7
NMV0932	_	putative dioxygenase	1175	3	23/32,45/12,60/6
NMV0933	_	putative DnaQ-like exonuclease	1412	5	25/39,34/45,3/48,9/27,65/35
NMV0938	dinB	DNA polymerase IV (Pol IV)	1058	1	69/9
NMV0939	rep	ATP-dependent DNA helicase Rep	2015	3	20/47,22/2,71/37
NMV0940	aroD	3-dehydroquinate dehydratase (3-dehydroquinase; type I DHQase)	764	1	42/5
NMV0941	recA	RecA protein (recombinase A)	1046	1	38/33
NMV0944	mutL	DNA mismatch repair protein MutL	1976	2	21/5,57/18
NMV0945	_	conserved hypothetical protein	185	2	39/10,59/36
NMV0947	_	conserved hypothetical TPR-containing periplasmic protein	716	1	54/17
NMV0948	purE	phosphoribosylaminoimidazole carboxylase catalytic subunit (AIR carboxylase; AIRC)	485	1	60/29
NMV0950	_	conserved hypothetical protein	701	1	18/22
NMV0951	_	conserved hypothetical protein	779	1	70/24
NMV0953	_	putative transporter	1406	4	16/48,27/35,4/14,67/48
NMV0954	_	putative phopholipase D-like protein	1526	5	14/4,8/36,60/41,88/12,95/48
NMV0955	_	conserved hypothetical lipoprotein	533	2	86/10,92/13
NMV0958	porA	major outer-membrane protein P.IA (protein IA; PIA; porin)	1178	1	6/4
NMV0960	_	putative transporter	1253	2	61/48,78/13
NMV0965	_	conserved hypothetical protein	386	1	25/18
NMV0967	_	IS1655 transposase	965	2	6/24,7/24
NMV0970	_	conserved hypothetical protein	230	1	9/39
NMV0979	_	putative polynucleotidyl transferase	794	1	53/17
NMV0981	_	FrpA/C protein	3038	11	13/41,16/35,18/36,19/7,39/16,45/37,46/12,4/36,6/37,7/36,55/3
NMV0982	_	putative FrpA/FrpC cassette	1202	1	88/48
NMV0983	_	hypothetical integral membrane protein	728	1	84/27
NMV0990	_	putative FrpA/C translocation ATP-binding protein	2228	2	73/38,79/7
NMV0992	_	ISNme1 transposase (pseudogene)	714	1	22/37
NMV0995	sodC	superoxide dismutase [Cu-Zn]	560	4	1/47,58/34,69/30,82/7
NMV0997	mutY	A/G-specific adenine glycosylase	1040	1	30/37
NMV0999	_	putative L-threonine 3-dehydrogenase (pseudogene)	948	2	79/14,81/23
NMV1004	glk	glucokinase (glucose kinase)	986	1	51/26
NMV1005	hexR	HTH-type transcriptional repressor HexR (hex regulon repressor)	848	1	1005/1
NMV1006	pgi1	glucose-6-phosphate isomerase 1 (GPI 1; phosphoglucose isomerase 1; PGI 1; phosphohexose isomerase 1; PHI 1)	1646	1	29/40
NMV1007	_	conserved hypothetical protein	551	2	48/41,96/13
NMV1019	iscR	iron-sulphur cluster-assembly HTH-type transcriptional repressor IscR	446	1	1019/1
NMV1020	lldA	L-lactate dehydrogenase (cytochrome)	1172	7	20/1,44/24,8/4,60/12,77/12,84/42,89/12
NMV1022	_	putative type III restriction-modification system enzyme Mod (pseudogene)	1959	6	15/5,45/18,48/47,56/2,57/23,64/20
NMV1027	argD	acetylornithine/succinyldiaminopimelate aminotransferase (ACOAT; succinyldiaminopimelate transferase; DapATase)	1196	2	17/43,9/48
NMV1029.1	_	hypothetical lipoprotein (pseudogene)	552	1	24/1
NMV1030	_	putative ATP-dependent RNA helicase	1388	1	90/5
NMV1031	_	putative methyltransferase	1064	5	19/48,31/43,52/43,53/43,66/14
NMV1033	_	conserved hypothetical protein	473	3	12/6,21/28,58/27
NMV1035	xseA	exodeoxyribonuclease VII large subunit (exonuclease VII large subunit)	1355	1	6/23
NMV1036	_	putative transporter	1541	7	11/35,36/17,46/17,46/30,67/6,74/48,90/39
NMV1037	rluB	ribosomal large subunit pseudouridine synthase B (rRNA-uridine isomerase B; rRNA pseudouridylate synthase B)	1052	1	44/9
NMV1039	_	putative iron/sulphur-binding oxidoreductase	1010	2	32/15,90/18
NMV1041	_	conserved hypothetical protein	932	2	43/27,54/22
NMV1044	_	putative transporter	653	2	41/42,88/29
NMV1045	_	putative aldehyde dehydrogenase-like protein	1343	3	2/36,32/28,74/31
NMV1049	_	putative tRNA/rRNA methyltransferase	815	1	19/28
NMV1051	_	putative TonB-dependent receptor protein (pseudogene)	1408	7	1/31,53/6,82/38,83/36,23/44,50/33,89/41
NMV1053	_	conserved hypothetical protein	1550	7	11/11,42/14,61/1,75/38,78/31,84/7,90/14
NMV1054	lpdA1	dihydrolipoyl dehydrogenase (pyruvate dehydrogenase E3 component; dihydrolipoamide dehydrogenase)	1784	1	22/34
NMV1059	_	putative hydrolase	656	1	38/18
NMV1062	_	conserved hypothetical protein	560	2	43/34,87/34
NMV1063	_	putative metallopeptidase	1805	3	25/42,8/3,82/2
NMV1064	prc	carboxy-terminal processing protease (C-terminal processing protease)	1484	2	23/2,48/17
NMV1065	uvrB	UvrABC system protein B (UvrB protein; excinuclease ABC subunit B)	2027	2	43/4,52/13
NMV1066	_	hypothetical protein	200	1	57/22
NMV1068	trmB	tRNA (guanine-N(7)-)-methyltransferase (tRNA(m7G46)-methyltransferase)	716	1	96/42
NMV1069	_	conserved hypothetical TPR-containing protein	1433	2	3/5,43/11
NMV1070	uvrC	UvrABC system protein C (UvrC protein; excinuclease ABC subunit C)	1853	3	50/26,63/12,65/26
NMV1071	_	putative cation-transporting ATPase	2177	4	39/17,53/35,54/32,95/15
NMV1078	_	conserved hypothetical integral membrane protein	806	2	7/14,62/30
NMV1079	pss	CDP-diacylglycerol--serine O-phosphatidyltransferase (phosphatidylserine synthase)	746	1	14/27
NMV1082	_	putative uracil permease (uracil transporter)	1211	3	10/22,40/6,51/32
NMV1084	tig	trigger factor (TF)	1310	3	40/21,85/44,86/15
NMV1086	ispG	4-hydroxy-3-methylbut-2-en-1-yl diphosphate synthase (1-hydroxy-2-methyl-2-(E)-butenyl 4-diphosphate synthase)	1265	2	37/13,79/43
NMV1087	pilW	type IV pilus biogenesis lipoprotein PilW	761	4	19/4,70/3,86/43,96/4
NMV1088	_	conserved hypothetical protein	1094	2	63/32,64/8
NMV1090	_	putative ATPase	1151	2	22/46,86/25
NMV1091	_	putative esterase	827	3	13/44,21/38,43/7
NMV1092	_	putative alcohol dehydrogenase class III (S-(hydroxymethyl)glutathione dehydrogenase; glutathione-dependent formaldehyde dehydrogenase; FDH;FALDH)	1136	4	18/25,34/26,46/39,94/48
NMV1093	_	putative HTH-type transcriptional regulator	407	1	1093/1
NMV1098	_	putative sodium-dependent transporter (pseudogene)	1329	5	14/21,26/44,50/24,25/25,76/19
NMV1100	rsuA	ribosomal small subunit pseudouridine synthase A (16S pseudouridylate 516 synthase; 16S pseudouridine 516 synthase; rRNA-uridine isomerase A; rRNA pseudouridylate synthase A)	692	2	19/21,56/44
NMV1101	_	putative membrane-bound lytic murein transglycosylase D (murein hydrolase D)	1976	7	32/48,5/28,54/30,61/39,79/18,86/5,90/27
NMV1103	mutM	formamidopyrimidine-DNA glycosylase (FAPY-DNA glycosylase; DNA-(apurinic or apyrimidinic site) lyase MutM; AP lyase MutM)	827	1	41/40
NMV1104	nlaA	1-acyl-sn-glycerol-3-phosphate acyltransferase NlaA (1-AGP acyltransferase; 1-AGPAT; lysophosphatidic acid acyltransferase; LPAAT)	767	2	49/15,54/35
NMV1107	_	conserved hypothetical protein	923	1	28/12
NMV1108	nrdB	ribonucleoside-diphosphate reductase beta subunit (ribonucleotide reductase)	1133	1	38/31
NMV1115	mfd	transcription-repair coupling factor (TRCF)	4139	2	14/3,70/47
NMV1118	mltB	membrane-bound lytic murein transglycosylase B (murein hydrolase B)	992	1	43/6
NMV1119	_	IS1016 group transposase	668	1	20/23
NMV1120	gcr	site-specific recombinase	2006	3	13/39,15/48,31/3
NMV1121	_	putative transporter	2027	4	10/34,14/11,63/3,72/8
NMV1122	fadD2	long-chain-fatty-acid--CoA ligase (long-chain acyl-CoA synthetase)	1553	3	17/27,30/31,5/39
NMV1125	_	putative poly(beta-D-mannuronate) O-acetylase (alginate biosynthesis protein AlgI)	1436	1	33/4
NMV1129	_	putative methyltransferase (pseudogene)	1632	12	46/48,47/1,7/31,8/8,62/43,82/34,86/6,91/40,92/12,92/44,92/5,24/12
NMV1131	_	conserved hypothetical protein	1097	1	66/19
NMV1132	glxK	glycerate kinase	1115	4	15/35,9/41,52/34,91/27
NMV1134	_	putative cation uptake HTH-type transcriptional regulator	476	1	1134/1
NMV1137	_	putative type III restriction-modification system enzyme Mod (pseudogene)	2031	5	27/23,30/36,4/25,55/16,87/30
NMV1138	_	putative type III restriction-modification system enzyme Res	2939	2	8/43,77/2
NMV1139	_	putative ATPase	1016	5	20/30,22/8,50/29,88/3,95/25
NMV1141	_	conserved hypothetical protein	362	1	72/38
NMV1142	_	conserved hypothetical protein	479	1	38/7
NMV1143	_	putative DnaJ-like protein	722	3	5/35,76/29,85/46
NMV1144	_	putative transporter	875	1	11/27
NMV1145	aspA	aspartate ammonia-lyase (aspartase)	1397	5	19/34,40/46,44/45,52/9,64/3
NMV1146	_	conserved hypothetical periplasmic protein	563	2	61/47,75/33
NMV1147	leuB	3-isopropylmalate dehydrogenase (beta-IPM dehydrogenase; IMDH; 3-IPM-DH)	1070	5	23/14,33/24,40/35,4/9,77/24
NMV1148	_	conserved hypothetical protein	461	4	17/11,31/27,42/30,46/2
NMV1151	leuC	3-isopropylmalate dehydratase large subunit (isopropylmalate isomerase; alpha-IPM isomerase; IPMI)	1409	1	68/2
NMV1152	_	putative glutamate--cysteine ligase (gamma-glutamylcysteine synthetase)	1349	3	47/6,80/43,83/1
NMV1153	_	putative DNA repair protein RadC	677	2	3/36,4/45
NMV1154	_	conserved hypothetical protein	725	4	53/1,68/37,76/36,81/6
NMV1155	_	conserved hypothetical membrane-associated protein	1280	2	18/14,66/43
NMV1156	_	putative GTPase	1109	2	9/15,72/30
NMV1160	_	conserved hypothetical protein	794	2	21/31,34/6
NMV1161	thrC	threonine synthase	1409	1	87/24
NMV1163	_	putative transporter	1469	4	15/6,26/16,30/15,89/6
NMV1164	_	putative HTH-type transcriptional regulator	914	2	55/12,62/6
NMV1165	_	hypothetical protein	692	3	45/11,7/2,64/13
NMV1166	_	hypothetical protein	485	7	19/6,37/24,45/44,70/5,84/5,90/47,93/27
NMV1168	_	putative type I restriction-modification system R protein	3005	4	15/44,28/6,57/44,84/12
NMV1169	_	putative type I restriction-modification system S protein	1157	14	16/47,18/43,19/37,36/37,52/41,55/22,58/23,61/41,62/37,77/40,78/15,80/22,95/26,96/36
NMV1170	_	putative type I restriction-modification system M protein	1601	5	29/8,42/39,55/41,57/30,89/40
NMV1172	_	putative glycosyl transferase (pseudogene)	1026	5	41/19,42/9,43/45,56/45,47/38
NMV1174	ribA	GTP cyclohydrolase II	593	1	91/3
NMV1177	purM	phosphoribosylformylglycinamidine cyclo-ligase (AIRS; phosphoribosyl-aminoimidazole synthetase; AIR synthase)	1034	1	7/5
NMV1178	_	putative two-component system transcriptional regulator protein	656	1	47/30
NMV1179	_	putative two-component system sensor protein	1772	2	84/36,87/16
NMV1181	_	putative molybdopterin-guanine dinucleotide biosynthesis protein A	578	5	10/20,20/33,32/34,34/28,38/30
NMV1183	_	conserved hypothetical protein	863	2	7/47,57/46
NMV1184	_	conserved hypothetical periplasmic protein	434	1	80/45
NMV1189	_	putative ABC transporter ATP-binding protein	1628	3	10/42,18/21,50/21
NMV1190	_	conserved hypothetical protein	374	1	12/31
NMV1193	recR	recombination protein RecR	617	2	71/47,75/8
NMV1197	recD	exodeoxyribonuclease V alpha chain	1745	2	14/39,31/25
NMV1202	hom	homoserine dehydrogenase (HDH)	1307	1	16/37
NMV1203	_	conserved hypothetical protein	395	1	74/23
NMV1204	_	putative ABC transporter ATP-binding protein	1922	3	11/31,26/30,28/30
NMV1205	_	conserved hypothetical periplasmic protein	515	2	79/48,84/23
NMV1206	_	hypothetical integral membrane protein	401	5	14/44,44/19,46/4,87/18,92/32
NMV1208	_	putative type I restriction-modification system M protein (pseudogene)	2304	6	90/31,90/6, 30/2,50/2,83/38,93/14
NMV1213	_	conserved hypothetical integral membrane protein	407	1	32/31
NMV1215	_	conserved hypothetical integral membrane protein	1070	2	74/27,74/45
NMV1216	_	conserved hypothetical protein	275	1	70/9
NMV1222	_	putative HTH-type transcriptional regulator	320	2	72/47,95/8
NMV1223	glnD	[protein-PII] uridylyltransferase (PII uridylyl-transferase; uridylyl removing enzyme; UTase)	2558	2	47/9,60/47
NMV1224	_	hypothetical protein	461	7	11/32,27/42,30/45,62/20,63/21,70/29,82/21
NMV1225	guaB	inosine-5'-monophosphate dehydrogenase (IMP dehydrogenase; IMPDH; IMPD)	1463	1	65/17
NMV1227	rnr	ribonuclease R (RNase R; VacB protein)	2384	8	2/42,32/12,40/33,58/12,69/16,77/16,81/16,93/7
NMV1231	_	conserved hypothetical protein	890	3	31/9,8/34,63/5
NMV1232	_	putative cytochrome	656	1	80/6
NMV1233	cysG	siroheme synthase [includes: uroporphyrin-III C-methyltransferase (urogen III methylase; SUMT; uroporphyrinogen III methylase; UROM), precorrin-2 dehydrogenase and sirohydrochlorin ferrochelatase]	1451	1	53/16
NMV1234	cysH	phosphoadenosine phosphosulfate reductase (PAPS reductase, thioredoxin dependent; PAdoPS reductase; 3'-phosphoadenylylsulfate reductase; PAPS sulfotransferase)	734	1	8/32
NMV1235	cysD	sulfate adenylyltransferase subunit 2 (sulfate adenylate transferase; SAT; ATP-sulfurylase small subunit)	923	2	19/29,31/34
NMV1237	cysJ	sulfite reductase [NADPH] flavoprotein alpha-component (SIR-FP)	1814	5	11/12,4/38,54/2,66/2,67/3
NMV1238	cysI	sulfite reductase [NADPH] hemoprotein beta-component (SIR-HP; SIRHP)	1769	6	25/23,26/5,63/9,73/9,78/9,94/30
NMV1241	_	IS1655 transposase	965	1	89/23
NMV1245	mpl	UDP-N-acetylmuramate:L-alanyl-gamma-D-glutamyl-meso-diaminopimelate ligase (murein peptide ligase)	1376	3	11/38,12/15,64/27
NMV1246	_	hypothetical periplasmic protein	302	1	79/10
NMV1247	_	hypothetical periplasmic protein	197	2	58/39,87/3
NMV1248	_	putative 23S rRNA (guanosine-2'-O-)-methyltransferase (23S rRNA Gm2251 2'-O-methyltransferase)	785	3	49/48,69/28,76/37
NMV1253	_	putative RNA-binding protein	401	1	76/13
NMV1255	_	hypothetical protein	554	1	18/10
NMV1257	_	conserved hypothetical ANK repeat-containing protein (pseudogene)	760	9	59/17,72/26,46/21,8/20,50/34,53/36,71/25,79/32,86/30
NMV1259	_	conserved hypothetical protein	656	2	12/46,35/19
NMV1264	_	putative CsgG-like lipoprotein	671	1	26/8
NMV1265	_	conserved hypothetical TPR-containing lipoprotein	371	3	1/32,43/17,70/33
NMV1266	_	conserved hypothetical lipoprotein	647	1	85/22
NMV1269	_	conserved hypothetical protein	296	1	72/45
NMV1273	_	conserved hypothetical protein	371	2	17/28,62/36
NMV1274	_	putative phage tail fibre protein	1901	1	15/19
NMV1282	_	putative phage head morphogenesis protein	1325	4	18/31,76/10,81/10,93/10
NMV1283	_	conserved hypothetical phage protein	1568	1	30/21
NMV1284	_	conserved hypothetical phage protein	1622	7	18/13,20/16,22/18,38/6,74/43,77/37,94/35
NMV1285	_	conserved hypothetical phage protein	512	2	54/39,87/1
NMV1286	_	conserved hypothetical phage protein	533	1	59/9
NMV1290	_	hypothetical protein	194	1	95/32
NMV1301	_	hypothetical protein	227	1	12/20
NMV1307	_	putative phage transposition protein	914	1	82/19
NMV1308	_	putative phage transposase	1976	2	54/7,94/37
NMV1309	_	putative DNA-binding phage protein	251	1	82/36
NMV1313	_	IS1655 transposase	965	2	25/32,40/42
NMV1318	_	hypothetical integral membrane protein	443	3	16/13,5/43,69/24
NMV1322	_	conserved hypothetical protein	662	1	95/2
NMV1323	leuA	2-isopropylmalate synthase (alpha-isopropylmalate synthase; alpha-IPM synthetase)	1553	1	21/42
NMV1325	proA	gamma-glutamyl phosphate reductase (GPR; glutamate-5-semialdehyde dehydrogenase; glutamyl-gamma-semialdehyde dehydrogenase; GSA dehydrogenase)	1262	2	59/32,60/42
NMV1326	ftsK2	DNA translocase FtsK2	3038	3	30/7,53/12,60/1
NMV1327	_	conserved hypothetical integral membrane protein	680	1	87/28
NMV1329	_	hypothetical protein	299	2	18/4,20/36
NMV1330	_	hypothetical protein	164	2	7/38,78/14
NMV1331	nudF	ADP-ribose pyrophosphatase (ADP-ribose diphosphatase; adenosine diphosphoribose pyrophosphatase; ADPR-PPase; ADP-ribose phosphohydrolase; ASPPase)	536	1	89/16
NMV1340	ggt	gamma-glutamyltranspeptidase [contains: gamma-glutamyltranspeptidase large and small chains]	1820	9	14/8,31/11,5/26,58/43,65/24,84/25,89/34,92/27,94/15
NMV1343	glyA	serine hydroxymethyltransferase (serine methylase; SHMT)	1250	1	42/20
NMV1344	dedA	DedA protein (DSG-1 protein)	644	1	19/5
NMV1345	_	putative ABC transporter ATP-binding protein	1910	7	2/8,34/24,40/10,40/48,42/35,62/7,78/6
NMV1346	_	conserved hypothetical integral membrane protein	365	1	5/37
NMV1348	_	conserved hypothetical protein	545	2	15/33,17/36
NMV1351	_	putative sulfate-binding protein	1055	1	7/26
NMV1353	_	putative Smr-like protein	605	1	56/28
NMV1356	_	conserved hypothetical periplasmic protein	410	3	14/2,20/45,30/1
NMV1361	_	hypothetical protein	968	2	23/29,46/41
NMV1373	_	ISNme1 transposase	1007	1	80/30
NMV1374	_	hypothetical periplasmic protein	182	1	72/9
NMV1375	dusC	tRNA-dihydrouridine synthase C	1001	4	14/24,38/21,38/34,59/11
NMV1376	_	putative oxidoreductase	3833	10	26/29,34/8,40/43,6/48,59/16,62/10,63/33,64/33,68/46,77/17
NMV1377	_	hypothetical lipoprotein	419	6	22/27,26/27,30/27,3/45,41/27,83/14
NMV1379	_	conserved hypothetical integral membrane protein	371	1	72/10
NMV1384	nhhA	autotransporter NhhA	1784	5	26/45,47/19,52/12,65/18,77/29
NMV1390	_	hypothetical protein	338	1	69/32
NMV1391	_	hypothetical protein	218	2	60/21,89/18
NMV1395	_	conserved hypothetical protein	236	1	6/13
NMV1401	_	IS110 family transposase	956	2	9/2,53/7
NMV1403	clcA	H(+)/Cl(-) exchange transporter ClcA	1142	1	21/27
NMV1405	pntA	NAD(P) transhydrogenase subunit alpha (pyridine nucleotide transhydrogenase subunit alpha; nicotinamide nucleotide transhydrogenase subunit alpha)	1541	1	84/45
NMV1408	_	putative NADPH oxidoreductase (modulator of drug activity B)	467	3	11/45,69/12,88/26
NMV1410	_	hypothetical protein	332	2	54/38,86/14
NMV1419	trpD	anthranilate phosphoribosyltransferase	1058	3	45/29,9/19,64/2
NMV1420	trpG	anthranilate synthase component II (glutamine amido-transferase)	590	3	26/22,38/1,48/1
NMV1423	_	putative TonB-dependent receptor	2276	3	34/18,54/34,67/16
NMV1425	psd	phosphatidylserine decarboxylase proenzyme [contains: phosphatidylserine decarboxylase alpha and beta chains]	797	1	80/11
NMV1426	uvrA	UvrABC system protein A (UvrA protein; excinuclease ABC subunit A)	2846	1	68/38
NMV1434	sucD	succinyl-CoA synthetase alpha chain (SCS-alpha)	890	1	37/25
NMV1435	sucC	succinyl-CoA synthetase beta chain (SCS-beta)	1166	2	71/29,76/3
NMV1436	_	hypothetical integral membrane protein	287	3	13/7,59/2,93/18
NMV1438	lpdA3	dihydrolipoyl dehydrogenase (E3 component of 2-oxoglutarate dehydrogenase complex; dihydrolipoamide dehydrogenase)	1433	1	46/22
NMV1440	sucA	2-oxoglutarate dehydrogenase E1 component (alpha-ketoglutarate dehydrogenase)	2828	3	15/24,21/17,76/41
NMV1441	gltA	citrate synthase	1283	3	21/1,58/11,81/36
NMV1443	sdhB	succinate dehydrogenase iron-sulfur protein	707	2	18/44,22/41
NMV1444	sdhA	succinate dehydrogenase flavoprotein subunit	1763	9	23/3,27/18,27/31,35/47,4/39,61/10,64/18,66/11,85/36
NMV1445	sdhD	succinate dehydrogenase membrane anchor protein	341	2	51/23,86/23
NMV1449	_	putative peroxiredoxin (thioredoxin reductase)	737	1	84/37
NMV1450	metE	5-methyltetrahydropteroyltriglutamate--homocysteine methyltransferase (methionine synthase, vitamin-B12 independent isozyme; cobalamin-independent methionine synthase)	2276	3	48/28,58/30,71/7
NMV1451	metF	5,10-methylenetetrahydrofolate reductase	878	5	51/13,54/33,69/29,91/19,92/29
NMV1452	rpmE2	50S ribosomal protein L31 type B	275	1	96/2
NMV1455	metX	homoserine O-acetyltransferase (homoserine O-trans-acetylase; homoserine transacetylase; HTA)	1139	3	14/42,3/11,69/4
NMV1456	_	putative methionine biosynthesis protein MetW	581	2	69/3,74/46
NMV1457	_	hypothetical lipoprotein	845	1	11/25
NMV1463	_	conserved hypothetical integral membrane protein	488	2	59/12,70/42
NMV1465	_	putative transporter	1391	7	14/28,45/36,46/38,67/38,74/38,88/38,89/32
NMV1474	lst	CMP-N-acetylneuraminate-beta-galactosamide-alpha-2,3-sialyltransferase (beta-galactoside alpha-2,3-sialyltransferase; alpha 2,3-ST: lipooligosaccharide sialyltransferase)	1115	6	39/23,43/37,9/46,65/40,73/46,94/8
NMV1482	_	putative PemK-like protein	347	2	28/2,50/44
NMV1483	_	hypothetical protein	509	1	52/35
NMV1488	_	conserved hypothetical phage protein	674	3	51/38,58/38,77/38
NMV1491	_	putative phage structural protein	1295	2	37/32,51/47
NMV1492	_	conserved hypothetical phage protein	911	1	82/3
NMV1493	_	conserved hypothetical phage protein	1193	1	74/21
NMV1494	_	conserved hypothetical phage protein	3206	8	28/15,28/7,39/29,9/12,75/29,77/34,82/30,82/5
NMV1496	_	conserved hypothetical protein	899	3	17/3,18/8,2/21
NMV1500	_	conserved hypothetical protein	8426	12	11/21,33/8,34/36,46/29,4/31,7/4,50/37,51/24,51/6,89/36,91/11,92/25
NMV1503	_	putative phage integrase	1196	3	16/22,43/15,94/14
NMV1506	_	putative aminotransferase	1187	2	40/25,95/3
NMV1509	pilX	minor pilin PilX	488	2	12/39,41/23
NMV1510	pilK	type IV pilus biogenesis protein PilK	599	3	22/16,64/44,75/27
NMV1511	pilJ	type IV pilus biogenesis protein PilJ	965	2	22/9,34/7
NMV1512	pilI	type IV pilus biogenesis protein PilI	620	8	30/18,49/35,50/25,59/35,61/35,68/35,74/35,96/8
NMV1513	pilH	type IV pilus biogenesis protein PilH	665	1	78/46
NMV1515	sodB	superoxide dismutase [Fe]	587	1	33/15
NMV1521	cysA	sulfate/thiosulfate import ATP-binding protein CysA (sulfate-transporting ATPase)	1073	1	41/7
NMV1522	ilvA	threonine dehydratase biosynthetic (threonine deaminase)	1526	2	33/42,55/33
NMV1523	dacC	D-alanyl-D-alanine carboxypeptidase (DD-peptidase; DD-carboxypeptidase; CPase; PBP5)	1169	6	17/25,35/34,37/28,40/34,43/21,54/25
NMV1527	lolB	outer-membrane lipoprotein LolB	581	2	66/9,72/20
NMV1529	_	conserved hypothetical TPR-containing periplasmic protein	1844	4	19/12,43/47,7/27,72/7
NMV1531	panB	3-methyl-2-oxobutanoate hydroxymethyltransferase (ketopantoate hydroxymethyltransferase)	791	1	89/43
NMV1532	speE	spermidine synthase (putrescine aminopropyltransferase; SPDSY)	791	7	2/10,4/29,49/5,54/41,84/17,87/6,96/43
NMV1533	_	putative hydrolase	641	3	13/9,21/36,7/35
NMV1534	_	putative RNA pseudouridine synthase (RNA-uridine isomerase; RNA pseudouridylate synthase)	923	2	48/19,82/12
NMV1535	_	conserved hypothetical outer-membrane protein	869	2	15/26,44/6
NMV1536	_	hypothetical integral membrane protein	395	1	13/45
NMV1543	_	hypothetical integral membrane protein	290	1	40/12
NMV1546	_	hypothetical integral membrane protein	545	2	11/13,83/7
NMV1547	_	hypothetical protein	365	1	79/47
NMV1549	_	hypothetical protein	200	1	66/8
NMV1551	_	hypothetical protein	467	4	27/29,51/48,89/8,93/8
NMV1557	rdgC	recombination associated protein RdgC	899	4	22/7,2/39,46/31,84/13
NMV1560	_	conserved hypothetical periplasmic protein	704	2	24/8,75/18
NMV1562	_	putative glycosyl transferase (pseudogene)	1071	3	45/30,74/19,79/41
NMV1564	_	putative PhoH-like protein	953	3	42/33,5/1,78/12
NMV1565	_	hypothetical periplasmic protein	323	4	31/33,6/2,70/31,96/9
NMV1567	recJ	single-stranded-DNA-specific exonuclease RecJ	1700	1	43/9
NMV1568	_	hypothetical integral membrane protein	713	2	25/46,60/2
NMV1569	_	conserved hypothetical protein	575	1	25/2
NMV1570	_	putative PmbA-like protein	1331	5	15/46,18/3,28/40,34/48,35/37
NMV1575	rfaD	ADP-L-glycero-D-manno-heptose-6-epimerase (ADP-L-glycero-beta-D-manno-heptose-6-epimerase; ADP-glyceromanno-heptose 6-epimerase; ADP-hep 6-epimerase; AGME)	1004	2	47/39,7/30
NMV1576	_	putative type II restriction-modification system enzyme Res	1118	5	1/45,21/44,45/40,54/9,63/43
NMV1577	_	putative type II restriction-modification system enzyme Mod	1235	4	1/7,31/44,60/25,93/11
NMV1578	rfaE1	D-beta-D-heptose 7-phosphate kinase (D-beta-D-heptose 7-phosphotransferase)	971	1	13/6
NMV1584	_	putative multidrug resistance protein NorM (multidrug-efflux transporter)	1379	5	8/22,61/18,62/18,82/48,83/11
NMV1586	_	putative HTH-type transcriptional regulator	650	2	28/41,77/33
NMV1588	_	conserved hypothetical protein	797	2	37/37,48/30
NMV1591	rluF	ribosomal large subunit pseudouridine synthase F (rRNA-uridine isomerase F; rRNA pseudouridylate synthase F)	758	1	68/45
NMV1592	_	putative NAD(P)H nitroreductase	665	3	25/14,27/19,29/32
NMV1594	metC	cystathionine beta-lyase (CBL; beta-cystathionase; cysteine lyase)	1157	3	6/28,68/16,92/4
NMV1597	rrmJ	ribosomal RNA large subunit methyltransferase J (rRNA (uridine-2'-O-)-methyltransferase; 23S rRNA m2U2552 methyltransferase; cell division protein FtsJ)	620	2	29/7,80/14
NMV1604	_	putative transporter	1415	3	29/42,48/44,61/27
NMV1605	ppiB	peptidyl-prolyl cis-trans isomerase B (PPIase B; rotamase B)	509	1	94/18
NMV1606	pgm	phosphoglucomutase (glucose phosphomutase; PGM)	1382	5	25/5,2/46,6/35,92/48,94/2
NMV1608	_	putative amino acid ABC transporter permease protein	716	2	17/2,73/39
NMV1610	_	putative peroxidase	908	3	23/21,40/14,54/19
NMV1611	recB	exodeoxyribonuclease V beta chain	3614	4	22/40,41/35,8/42,9/28
NMV1612	_	putative phage shock protein E	359	2	16/39,22/39
NMV1613	_	conserved hypothetical periplasmic protein	479	2	65/41,72/33
NMV1614	radA	DNA repair protein RadA (DNA repair protein Sms)	1379	1	44/16
NMV1616	_	putative heme biosynthesis protein HemY	1217	3	49/1,51/1,80/2
NMV1619	_	outer-membrane associated protein	422	2	64/5,91/6
NMV1623	_	putative deoxyribonuclease	779	3	1/24,30/5,7/33
NMV1624	pilZ	PilZ-like protein	350	3	11/22,981,981-1
NMV1626	pilT2	PilT-like protein PilT2	1112	1	90/19
NMV1628	_	putative GTP-binding protein LepA	1793	3	50/17,90/15,95/22
NMV1632	_	hypothetical integral membrane protein	605	3	44/34,7/40,89/5
NMV1634	_	hypothetical lipoprotein	296	3	45/33,45/4,72/39
NMV1637	purC	phosphoribosylaminoimidazole-succinocarboxamide synthase (SAICAR synthetase)	863	2	5/15,51/4
NMV1644	_	putative peroxiredoxin Bcp (thioredoxin reductase; bacterioferritin comigratory protein homolog)	440	2	35/41,38/44
NMV1645	pbpG	penicillin-binding protein (D-alanyl-D-alanine carboxypeptidase; DD-peptidase; DD-carboxypeptidase)	938	7	1/48,23/16,28/34,53/21,56/18,57/3,96/16
NMV1647	_	putative rRNA methyltransferase	566	1	39/36
NMV1651	_	hypothetical protein	479	1	66/3
NMV1653	_	conserved hypothetical protein	392	2	26/4,5/7
NMV1658	recN	DNA repair protein RecN (recombination protein N)	1673	4	57/41,68/11,75/35,83/20
NMV1661	_	conserved hypothetical membrane-associated protein	854	3	32/25,53/33,83/17
NMV1662	hprK	HPr kinase/phosphorylase (HPrK/P; HPr(Ser) kinase/phosphorylase)	962	1	39/42
NMV1665	_	conserved hypothetical protein	476	3	26/42,7/13,91/12
NMV1667	bioA	adenosylmethionine-8-amino-7-oxononanoate aminotransferase (7,8-diamino-pelargonic acid aminotransferase; DAPA aminotransferase)	1301	4	25/3,33/2,38/48,73/42
NMV1669	_	hypothetical protein	239	1	84/6
NMV1674	_	hypothetical protein	518	1	31/17
NMV1675	_	putative ATPase	1064	3	4/28,57/35,75/44
NMV1681	tgt	queuine tRNA-ribosyltransferase (tRNA-guanine transglycosylase; guanine insertion enzyme)	1115	1	95/9
NMV1683	_	putative cytochrome c552	422	1	15/38
NMV1686	_	conserved hypothetical integral membrane protein (pseudogene)	741	1	33/46
NMV1689	_	conserved hypothetical protein	884	1	32/35
NMV1690	_	conserved hypothetical integral membrane protein	512	1	3/37
NMV1695	_	putative transporter	947	4	1/28,25/8,9/22,83/40
NMV1699	iga	IgA-specific serine endopeptidase (IgA protease)	4658	13	12/34,1/39,34/29,42/7,45/10,46/5,7/1,9/25,59/40,63/2,64/46,65/43,86/28
NMV1700	trpB	tryptophan synthase beta chain	1202	10	24/38,27/34,32/47,46/25,4/11,5/41,8/40,51/33,60/33,85/25
NMV1702	ksgA	dimethyladenosine transferase (S-adenosylmethionine-6-N', N'-adenosyl(rRNA) dimethyltransferase; 16S rRNA dimethylase; high level kasugamycin resistance protein KsgA; kasugamycin dimethyltransferase)	779	1	38/14
NMV1703	_	putative ABC transporter ATP-binding protein	728	2	12/33,86/32
NMV1705	_	hypothetical integral membrane protein	440	1	32/18
NMV1709	purF	amidophosphoribosyltransferase (glutamine phosphoribosylpyrophosphate amidotransferase; ATASE; GPATase)	1544	2	58/32,71/34
NMV1711	trpF	N-(5'-phosphoribosyl)anthranilate isomerase (PRAI)	626	1	95/39
NMV1713	rnc	ribonuclease III (RNase III)	719	1	6/47
NMV1717	pyrC	dihydroorotase (DHOase)	1034	2	1/37,89/9
NMV1719	_	conserved hypothetical periplasmic protein	623	1	49/43
NMV1721	trpA	tryptophan synthase alpha chain	785	4	19/24,46/15,48/32,65/48
NMV1726	_	conserved hypothetical periplasmic protein	587	2	13/5,82/35
NMV1727	lpxK	tetraacyldisaccharide 4'-kinase (lipid A 4'-kinase)	1034	1	86/1
NMV1731	_	putative aminodeoxychorismate lyase	995	2	46/19,83/22
NMV1732	ampD	AmpD protein	572	1	48/6
NMV1735	_	putative oxygen-independent coproporphyrinogen III oxidase	1175	2	26/18,29/31
NMV1737	nspA	outer-membrane associated protein NspA	524	1	72/27
NMV1738	_	putative endoribonuclease	389	1	73/20
NMV1739	apaH	bis(5'-nucleosyl)-tetraphosphatase, symmetrical (diadenosine tetraphosphatase; Ap4A hydrolase; diadenosine 5',5'''- P1,P4-tetraphosphate pyrophosphohydrolase)	830	2	25/9,62/35
NMV1741	_	conserved hypothetical protein	389	3	34/17,35/23,74/17
NMV1742	_	hypothetical protein	401	3	3/23,42/21,78/24
NMV1743	_	hypothetical protein	377	1	24/11
NMV1745	_	conserved hypothetical protein	677	1	13/29
NMV1748	_	conserved hypothetical protein	323	2	10/8,12/27
NMV1749	_	conserved hypothetical protein	353	1	8/35
NMV1752	_	hypothetical protein	398	1	68/23
NMV1753	_	conserved hypothetical protein	527	2	54/37,84/20
NMV1754	_	hypothetical protein	335	2	8/18,58/41
NMV1757	mafB2	MafB2 protein	1253	3	12/21,73/45,88/39
NMV1762	_	hypothetical protein	242	2	76/2,78/33
NMV1763	_	hypothetical protein	419	6	17/22,38/39,38/47,43/46,5/40,49/25
NMV1765	_	hypothetical protein	461	2	52/27,52/7
NMV1766	_	putative MafB-related protein	2399	3	26/3,48/25,83/26
NMV1771	galU	UTP--glucose-1-phosphate uridylyltransferase (UDP-glucose pyrophosphorylase; UDPGP; alpha-D-glucosyl-1-phosphate uridylyltransferase; uridine diphosphoglucose pyrophosphorylase)	869	1	32/37
NMV1772	argH	argininosuccinate lyase (arginosuccinase; ASAL)	1376	1	95/5
NMV1773	_	hypothetical protein	470	3	6/8,59/47,69/26
NMV1775	fbpB	iron(III)-transport system permease protein FbpB	1529	1	56/34
NMV1778	hisH	imidazole glycerol phosphate synthase subunit HisH (IGP synthase glutamine amidotransferase subunit; IGP synthase subunit HisH; ImGP synthase subunit HisH; IGPS subunit HisH)	638	1	43/42
NMV1779	hisA	1-(5-phosphoribosyl)-5-[(5-phosphoribosylamino)methylideneamino] imidazole-4-carboxamide isomerase (phosphoribosylformimino-5-aminoimidazole carboxamide ribotide isomerase)	737	1	80/46
NMV1781	hisI	phosphoribosyl-AMP cyclohydrolase (PRA-CH)	395	1	78/40
NMV1782	prfC	peptide chain release factor 3 (RF-3)	1595	4	56/29,66/29,76/12,87/37
NMV1785	pglE	pilin glycosyl transferase E (pseudogene)	1041	4	14/29,48/26,56/46,74/1
NMV1789	_	conserved hypothetical protein	827	2	70/22,73/22
NMV1790	gph2	phosphoglycolate phosphatase 2 (PGPase 2; PGP 2)	662	2	36/3,44/7
NMV1791	_	conserved hypothetical protein	821	2	20/37,7/11
NMV1792	ppsA	phosphoenolpyruvate synthase (pyruvate, water dikinase; PEP synthase)	2384	4	21/41,39/5,47/20,8/47
NMV1793	rho	transcription termination factor Rho	1259	1	71/4
NMV1798	_	putative ammonium transporter	1304	1	5/30
NMV1799	_	putative oxidoreductase OrdL	1295	4	56/6,88/43,89/19,96/31
NMV1800	_	putative spermidine/putrescine transport system permease protein	893	3	38/13,47/28,50/32
NMV1801	_	putative spermidine/putrescine transport system permease protein	965	2	9/36,73/29
NMV1802	_	putative spermidine/putrescine transport system ATP-binding protein	1124	1	19/8
NMV1807	_	putative deacetylase	1109	1	55/11
NMV1808	_	putative zinc-type alcohol dehydrogenase	1064	1	94/42
NMV1810	_	putative HitA-like protein	323	2	58/26,83/27
NMV1812	tatB	sec-independent protein translocase TatB component	686	2	79/35,93/25
NMV1814	_	putative Maf-like protein	608	1	30/25
NMV1816	_	conserved hypothetical integral membrane protein	353	5	12/8,14/47,6/5,65/47,87/45
NMV1817	_	conserved hypothetical integral membrane protein	1814	8	21/3,21/8,29/28,42/26,7/10,52/1,56/5,69/14
NMV1819	_	putative two-component system sensor protein	1406	1	46/18
NMV1820	_	conserved hypothetical protein	2426	3	29/29,55/25,92/2
NMV1831	_	FrpA/C protein	3215	3	27/28,61/17,61/46
NMV1832	_	hypothetical integral membrane protein	506	3	35/20,63/26,78/23
NMV1834	_	hypothetical integral membrane protein	521	1	86/42
NMV1847	_	putative CAP10-like protein	983	1	42/31
NMV1850	_	putative HTH-type transcriptional regulator	482	1	1850/1
NMV1851	_	conserved hypothetical protein	605	5	40/38,70/11,71/6,73/18,73/5
NMV1853	_	conserved hypothetical integral membrane protein	1421	12	19/19,28/21,32/24,34/27,35/27,42/45,7/46,51/14,63/14,72/14,95/42,95/45
NMV1854	nqrA	Na(+)-translocating NADH-quinone reductase subunit A (Na(+)-translocating NQR subunit A; Na(+)-NQR subunit A; NQR complex subunit A; NQR-1 subunit A)	1343	1	96/39
NMV1855	nqrB	Na(+)-translocating NADH-quinone reductase subunit B (Na(+)-translocating NQR subunit B; Na(+)-NQR subunit B; NQR complex subunit B; NQR-1 subunit B)	1232	1	40/2
NMV1856	nqrC	Na(+)-translocating NADH-quinone reductase subunit C (Na(+)-translocating NQR subunit C; Na(+)-NQR subunit C; NQR complex subunit C; NQR-1 subunit C)	776	1	12/45
NMV1857	nqrD	Na(+)-translocating NADH-quinone reductase subunit D (Na(+)-translocating NQR subunit D; Na(+)-NQR subunit D; NQR complex subunit D; NQR-1 subunit D)	626	1	68/43
NMV1859	nqrF	Na(+)-translocating NADH-quinone reductase subunit F (Na(+)-translocating NQR subunit F; Na(+)-NQR subunit F; NQR complex subunit F; NQR-1 subunit F)	1217	1	90/34
NMV1866	_	hypothetical protein	464	2	6/10,59/5
NMV1868	_	putative transcriptional regulator	686	1	64/4
NMV1869	_	hypothetical membrane-associated protein	272	1	53/10
NMV1873	_	conserved hypothetical integral membrane protein (pseudogene)	1041	1	46/37
NMV1875	dsbC	thiol:disulfide interchange lipoprotein DsbC	782	7	10/18,29/18,7/9,54/21,58/44,62/2,78/25
NMV1876	_	putative ABC transporter ATP-binding protein	1934	2	87/13,92/43
NMV1877	_	putative membrane fusion protein	1178	4	33/30,43/39,68/4,73/44
NMV1878	pilV	minor pilin PilV	389	1	11/24
NMV1879	_	putative alcohol dehydrogenase (ADH-HT)	1040	2	7/20,51/22
NMV1880	smc	SMC protein	3485	2	55/36,74/15
NMV1883	_	putative L-lactate permease	1586	3	41/25,43/33,65/38
NMV1885	_	conserved hypothetical protein	497	2	14/7,4/19
NMV1887	aspC	aspartate aminotransferase (transaminase A; ASPAT)	1193	1	81/12
NMV1891	_	putative Na(+)/H(+) antiporter	1379	4	15/40,18/6,1/2,6/45
NMV1892	_	putative glucose/galactose transporter	1223	4	21/43,2/14,37/15,5/47
NMV1896	_	putative Na+/H+ antiporter	1520	1	78/35
NMV1897	nagZ	beta-hexosaminidase (N-acetyl-beta-glucosaminidase; beta-N-acetylhexosaminidase)	1085	1	73/33
NMV1899	_	conserved hypothetical protein	638	2	16/11,32/41
NMV1906	_	hypothetical periplasmic protein	458	2	34/38,53/22
NMV1908	_	hypothetical integral membrane protein	278	1	19/18
NMV1909	_	hypothetical protein	203	1	32/19
NMV1919	tpsA3	haemagglutinin/hemolysin-related protein TpsA3	5927	9	14/31,16/2,27/32,3/24,48/7,52/26,55/30,82/8,89/10
NMV1924	_	putative bacteriocin/pheromone secretion membrane fusion protein (pseudogene)	1215	3	61/29,80/36,93/4
NMV1926	_	putative bacteriocin/pheromone	260	1	23/9
NMV1927	_	hypothetical integral membrane protein	179	1	8/33
NMV1928	_	hypothetical lipoprotein	206	1	30/46
NMV1929	_	conserved hypothetical protein (pseudogene)	1131	2	29/37,81/41
NMV1936	cafA	ribonuclease G (RNase G; cytoplasmic axial filament protein)	1493	1	69/23
NMV1937	_	putative two-component system sensor protein	1250	5	17/30,1/14,28/44,68/5,88/21
NMV1940	_	putative transporter	1313	1	85/6
NMV1942	dacB	D-alanyl-D-alanine carboxypeptidase (DD-peptidase; DD-carboxypeptidase)	1409	1	67/4
NMV1946	_	hypothetical protein	839	1	22/19
NMV1949	_	putative bacteriocin/pheromone secretion/processing ATP-binding protein	2096	5	1/29,31/31,7/23,54/3,89/24
NMV1951	_	hypothetical membrane-associated protein	206	1	63/13
NMV1952	_	conserved hypothetical protein	1163	8	15/17,16/36,1/43,26/38,29/5,30/41,53/19,82/27
NMV1953	_	conserved hypothetical protein	203	1	52/28
NMV1958	_	ISNme1 transposase (pseudogene)	987	1	88/5
NMV1967	ponA	penicillin-binding protein 1A (PBP-1a; PBP1a) [includes: penicillin-insensitive transglycosylase (peptidoglycan TGase) and penicillin-sensitive transpeptidase (DD-transpeptidase)]	2396	1	33/33
NMV1968	pilM	type IV pilus biogenesis protein PilM	1115	3	19/33,38/22,66/42
NMV1969	pilN	type IV pilus biogenesis protein PilN	599	2	pil1,pil3
NMV1970	pilO	type IV pilus biogenesis protein PilO	647	3	B,N-P,pN-P
NMV1971	pilP	type IV pilus biogenesis lipoprotein PilP	545	2	A,C
NMV1972	pilQ	type IV pilus secretin PilQ	2285	5	40/8,46/6,57/47,69/38,72/13
NMV1975	_	putative class-II glutamine amidotransferase	842	1	7/16
NMV1978	_	putative polysaccharide biosynthesis protein	1421	5	25/20,40/37,43/13,45/1,70/19
NMV1981	pglB2	pilin glycosyl transferase B2	1577	9	12/23,16/15,22/48,41/9,75/26,77/11,84/1,90/45,93/45
NMV1982	_	putative HAD-like hydrolase	686	3	23/36,44/30,79/21
NMV1983	pglC	pilin glycosyl transferase PglC	1175	1	68/25
NMV1984	pglD	pilin glycosylation protein PglD	1910	2	34/47,90/13
NMV1985	avtA	valine--pyruvate aminotransferase (transaminase C; alanine--valine transaminase)	1292	1	7/22
NMV1986	_	conserved hypothetical protein	836	1	19/47
NMV1988	_	hypothetical protein	401	2	55/26,62/1
NMV1993	_	conserved hypothetical protein	3248	5	15/22,23/6,34/9,9/23,60/31
NMV1994	_	conserved hypothetical protein	914	1	10/4
NMV1995	_	conserved hypothetical protein	326	2	9/6,71/27
NMV2003	_	putative bacteriocin/pheromone secretion/processing ATP-binding protein (pseudogene)	1128	4	19/26,20/40,65/6,69/6
NMV2007	_	hypothetical integral membrane protein	419	1	82/15
NMV2011	_	conserved hypothetical protein (pseudogene)	1065	2	21/15,46/16
NMV2018	_	putative TonB-dependent receptor	2168	3	47/2,4/32,65/16
NMV2027	_	putative inner-membrane acyltransferase	1868	9	31/22,32/36,41/36,46/36,47/14,70/36,71/36,81/8,96/11
NMV2028	_	putative GTP-dependent nucleic acid-binding protein EngD	1091	3	5/14,91/41,92/45
NMV2033	_	putative HTH-type transcriptional regulator	440	1	92/41
NMV2034	_	putative membrane-associated thioredoxin	509	2	26/7,58/17
NMV2037	pilC1	type IV pilus-associated protein PilC1	3077	7	38/36,40/16,48/11,50/12,50/3,78/48,79/27
NMV2043	_	conserved hypothetical protein	641	1	43/48
NMV2044	carB	carbamoyl-phosphate synthase large chain (carbamoyl-phosphate synthetase ammonia chain)	3215	2	2/13,94/39
NMV2045	crgA	HTH-type transcriptional regulator CrgA	899	2	47/37,77/10
NMV2046	_	putative NADPH-quinone dehydrogenase (modulator of drug activity B)	578	1	11/28
NMV2048	queA	S-adenosylmethionine:tRNA ribosyltransferase-isomerase (queuosine biosynthesis protein QueA)	1040	2	91/2,96/23
NMV2053	orn	oligoribonuclease	563	1	14/25
NMV2056	_	putative MiaB-like tRNA modification enzyme	1328	1	72/43
NMV2059	fba	fructose-bisphosphate aldolase	1064	3	21/25,21/47,88/22
NMV2064	pyrE	orotate phosphoribosyltransferase (OPRT; OPRTase)	641	2	19/36,57/31
NMV2066	argA	amino-acid acetyltransferase (N-acetylglutamate synthase; AGS; NAGS)	1310	2	37/34,7/25
NMV2067	_	putative prolyl endopeptidase (post-proline cleaving enzyme; PE)	2015	4	21/30,33/5,34/43,61/4
NMV2068	_	putative HTH-type transcriptional regulator	956	1	2068/1
NMV2071	_	putative tonB-dependent ferric siderophore receptor protein	2177	2	67/8,70/46
NMV2072	_	putative thiosulfate sulfurtransferase	323	2	49/12,87/44
NMV2080	_	putative membrane-associated peptidase (pseudogene)	819	2	21/6,37/43
NMV2082	drg	Dam-replacing protein (DRP)	791	3	48/36,57/15,80/35
NMV2084	_	conserved hypothetical lipoprotein	515	1	36/10
NMV2085	_	hypothetical periplasmic protein	443	4	11/39,79/30,82/39,89/13
NMV2088	_	IS1016 group transposase (pseudogene)	576	1	49/3
NMV2095	_	putative methyltransferase	725	3	31/41,64/26,81/32
NMV2096	_	putative Maf-like protein	590	2	17/32,20/9
NMV2099	_	putative phosphoribosyltransferase	527	2	48/24,68/10
NMV2101	_	hypothetical protein	158	4	15/43,1/33,3/46,89/42
NMV2105	_	conserved hypothetical integral membrane protein	407	4	47/45,62/48,69/21,69/34
NMV2111	_	conserved hypothetical protein	416	1	82/44
NMV2116	_	conserved hypothetical protein	725	1	43/2
NMV2117	lgtE	lacto-N-neotetraose biosynthesis glycosyl transferase LgtE	842	2	3/39,83/19
NMV2119	lgtA	lacto-N-neotetraose biosynthesis glycosyl tranferase LgtA	1046	8	10/14,17/5,21/21,3/8,45/34,56/17,65/8,83/34
NMV2123	atpC	ATP synthase epsilon chain (ATP synthase F1 sector epsilon subunit)	422	1	55/18
NMV2131	_	putative ATP synthase protein I	353	1	8/23
NMV2135	_	putative chromosome partitioning protein ParB	860	1	42/27
NMV2137	_	putative D-methionine-binding lipoprotein MetQ	863	3	44/40,6/12,67/44
NMV2140	_	putative lytic murein transglycosylase	1847	4	11/17,16/17,6/19,58/21
NMV2143	_	putative SspB-like protein	392	2	7/44,87/7
NMV2145	_	conserved hypothetical integral membrane protein	1676	2	32/3,71/18
NMV2146	_	putative transporter	626	5	9/7,52/2,73/14,79/34,79/37
NMV2154	_	putative VacJ-like protein	827	1	96/22
NMV2155	_	conserved hypothetical protein	278	1	61/13
NMV2156	_	conserved hypothetical periplasmic protein	590	1	57/1
NMV2158	_	conserved hypothetical membrane protein	776	2	15/32,54/40
NMV2159	_	putative ABC transporter ATP-binding protein	800	2	16/45,5/4
NMV2160	_	putative HTH-type transcriptional regulator	917	1	2160/1
NMV2161	_	conserved hypothetical protein	176	2	23/33,78/26
NMV2162	_	conserved hypothetical protein	389	1	24/24
NMV2163	_	hypothetical protein	200	3	39/2,63/28,66/23
NMV2164	aldA	aldehyde dehydrogenase A (lactaldehyde dehydrogenase)	1442	1	91/23
NMV2166	nalP	autotransported serine protease NalP (pseudogene)	3204	3	34/40,6/43,82/14
NMV2167	_	putative para-aminobenzoate synthase component I (ADC synthase)	1781	1	61/5
NMV2168	_	conserved hypothetical TPR-containing membrane-associated protein	1517	4	22/17,40/47,76/48,84/43
NMV2173	_	IS1016 group transposase	653	1	61/28
NMV2174	_	putative sodium-dependent transporter	1535	2	17/17,38/41
NMV2175	lysA	diaminopimelate decarboxylase (DAP decarboxylase)	1220	2	67/14,76/4
NMV2178	_	conserved hypothetical integral membrane protein	1016	5	23/11,25/22,37/7,41/4,71/2
NMV2182	polA	DNA polymerase I (POL I)	2792	2	72/2,91/45
NMV2184	app	autotransporter App	4295	11	10/2,26/35,27/40,2/34,30/40,40/23,40/31,55/19,56/9,73/31,75/32
NMV2188	fetA	TonB-dependent enterobactin receptor FetA (FrpB)	2144	3	24/14,61/34,70/1
NMV2189	fetB	enterobactin uptake system binding lipoprotein FetB	965	1	82/25
NMV2190	_	putative ferric enterobactin uptake system permease FetD	968	3	28/19,78/19,81/7
NMV2194	nadA	NadA autotransporter	1217	2	59/28,69/42
NMV2196	purL	phosphoribosylformylglycinamidine synthase (FGAM synthase; FGAMS; formylglycinamide ribotide amidotransferase; FGARAT; formylglycinamide ribotide synthetase)	3986	5	11/5,24/10,4/17,57/12,75/34
NMV2197	_	putative hydroxyacylglutathione hydrolase (glyoxalase II; Glx II)	752	1	65/42
NMV2198	_	putative divalent cation transporter	1454	2	63/22,63/31
NMV2199	hslO	33 kDa chaperonin (heat shock protein 33 homolog; HSP33)	908	2	12/25,55/44
NMV2203	_	conserved hypothetical membrane protein	692	4	73/30,78/20,82/42,93/32
NMV2204	argJ	arginine biosynthesis bifunctional protein ArgJ [includes: glutamate N-acetyltransferase (ornithine acetyltransferase; ornithine transacetylase; OATase) and amino acid acetyltransferase (N-acetylglutamate synthase; AGS)]	1220	1	58/24
NMV2205	_	putative H(+)/Cl(-) exchange transporter ClcA	1409	1	61/14
NMV2207	_	putative type II restriction-modification system enzyme Res	1058	4	52/38,63/40,90/3,96/7
NMV2211	_	conserved hypothetical protein	1646	3	3/31,50/5,51/7
NMV2215	_	conserved hypothetical protein	269	1	47/7
NMV2216	comP	minor pilin ComP	450	1
NMV2221	_	putative RNA pseudouridine synthase (RNA-uridine isomerase; RNA pseudouridylate synthase)	662	5	13/19,32/2,64/10,64/23,77/18
NMV2223	_	conserved hypothetical integral membrane protein	683	3	36/6,44/5,57/42
NMV2226	_	conserved hypothetical protein	386	1	74/22
NMV2229	_	putative transporter	1595	4	2/16,5/46,73/41,75/25
NMV2230	_	putative gluconate permease	1385	2	10/47,73/13
NMV2231	_	putative gluconokinase (gluconate kinase)	518	4	13/17,46/42,64/43,79/4
NMV2234	_	putative aromatic amino acid transporter	1241	6	34/42,35/48,4/24,50/8,60/17,92/3
NMV2236	nlaB	1-acyl-sn-glycerol-3-phosphate acyltransferase NlaB (1-AGP acyltransferase; 1-AGPAT; lysophosphatidic acid acyltransferase; LPAAT)	743	1	83/16
NMV2244	thiC	thiamine biosynthesis protein ThiC	1901	1	13/33
NMV2247	ptsI	phosphoenolpyruvate-protein phosphotransferase (phosphotransferase system, enzyme I; protein I)	1775	2	46/10,65/46
NMV2251	_	putative periplasmic DNA ligase (polydeoxyribonucleotide synthase [ATP])	824	3	20/26,21/13,78/21
NMV2253	_	putative RmuC-like protein	1784	3	45/8,49/37,69/19
NMV2254	petC	cytochrome c1	785	1	21/40
NMV2257	_	conserved hypothetical protein	749	2	10/9,84/33
NMV2258	_	putative HTH-type transcriptional regulator MetR	929	1	2258/1
NMV2264	ppc	phosphoenolpyruvate carboxylase (PEPCase; PEPC)	2702	8	14/43,18/38,41/20,46/33,63/7,66/47,84/2,89/37
NMV2267	_	putative Na+/H+ antiporter	1388	2	31/2,46/43
NMV2268	_	putative protein methyltransferase HemK (protein-glutamine N-methyltransferase HemK; protein-(glutamine-N5) MTase HemK; M.StyLTHemKP)	1271	5	12/36,36/12,41/33,44/20,81/39
NMV2269	_	putative TldD-like peptidase	1442	1	59/45
NMV2270	_	putative transporter	1223	2	4/33,84/46
NMV2275	_	hypothetical protein	158	3	6/40,49/38,81/38
NMV2276	_	conserved hypothetical periplasmic protein	824	1	60/37
NMV2278	rfaE2	D-beta-D-heptose 1-phosphate adenosyltransferase	506	1	55/48
NMV2280	folD	FolD bifunctional protein (PPDC) [includes: methylenetetrahydrofolate dehydrogenase and methenyltetrahydrofolate cyclohydrolase]	854	1	73/7
NMV2281	_	conserved hypothetical integral membrane protein	581	3	22/45,71/11,90/40
NMV2284	_	hypothetical integral membrane protein	344	4	26/17,46/7,49/4,52/22
NMV2285	_	putative exodeoxyribonuclease	779	2	20/4,3/30
NMV2288	_	conserved hypothetical protein	782	4	17/1,46/45,51/25,78/16
NMV2294	_	putative methyltransferase	875	1	61/19
NMV2295	_	conserved hypothetical protein	347	1	28/16
NMV2302	_	conserved hypothetical protein	374	1	35/11
NMV2303	mqo	malate:quinone oxidoreductase (malate dehydrogenase [acceptor]; MQO)	1466	1	90/48
NMV2304	_	putative acetyltransferase	590	1	20/11
NMV2310	mafA3	MafA3 lipoprotein	962	2	18/35,5/25
NMV2315	_	conserved hypothetical protein	359	1	58/25
NMV2318	_	hypothetical protein	206	1	91/20
NMV2324	_	hypothetical protein	344	2	41/41,69/15
NMV2337	_	conserved hypothetical protein	374	2	12/28,30/16
NMV2344	argG	argininosuccinate synthase (citrulline--aspartate ligase)	1343	1	24/22
NMV2347	_	transferrin-binding protein-like lipoprotein (lipoprotein GNA2132)	1490	3	55/17,73/4,93/5
NMV2348	_	putative transporter	1229	1	95/14
NMV2351	_	putative peptide transporter	1457	2	53/32,77/44
NMV2353	_	conserved hypothetical lipoprotein	893	4	15/9,5/36,62/14,65/14
NMV2355	_	conserved hypothetical integral membrane protein	449	3	21/19,38/38,43/22
NMV2357	_	conserved hypothetical protein	842	2	28/25,7/3
NMV2358	_	conserved hypothetical protein	746	2	67/12,93/38
NMV2359	_	putative ECF-family RNA polymerase sigma factor	587	1	38/4
NMV2361	_	conserved hypothetical lipoprotein	422	2	16/20,47/34
NMV2365	purD	phosphoribosylamine--glycine ligase (GARS; glycinamide ribonucleotide synthetase; phosphoribosylglycinamide synthetase)	1271	1	58/36
NMV2366	_	hypothetical protein	317	2	46/44,79/28
NMV2372	_	conserved hypothetical protein	680	2	20/38,53/44
NMV2374	mutS	DNA mismatch repair protein MutS	2594	6	11/16,11/7,51/9,56/16,59/7,91/44
