# Supplementary material for: NeMeSys: a biological resource for narrowing the gap between sequence and function in the human pathogen Neisseria meningitidis
Source: Genome Biol. 2009 Oct 9;10(10):R110. doi: 10.1186/gb-2009-10-10-r110 (PMC2784325; doi:10.1186/gb-2009-10-10-r110)
Supplement: Additional data file 3 — These genes, which are in synteny and/or are BBHs, encode proteins displaying at least 30% amino acid identity over at least 80% of their length. [file gb-2009-10-10-r110-S3.XLS]

## Sheet: Additional data file 3
Genes of Neisseria meningitidis 8013 With homologs in all of: Neisseria meningitidis 053442 Neisseria meningitidis FAM18 Neisseria meningitidis MC58 Neisseria meningitidis Z2491 1736 genes (including 29 genes encoding transposases not displayed here)
Gene	Product	8013	FAM18	Z2491	MC58	053442
_	putative acetyltransferase	NMV_0001	NMC2139	NMA0248	NMB0001	NMCC_0001
_	conserved hypothetical periplasmic protein	NMV_0002	NMC2140	NMA0249	NMB0002	NMCC_0002
gltX	glutamyl-tRNA synthetase (Glutamate--tRNA ligase; GluRS)	NMV_0003	NMC2141	NMA0250	NMB0003	NMCC_0003
_	conserved hypothetical periplasmic protein	NMV_0004	NMC2142	NMA0251	NMB0004	NMCC_0004
_	putative arsenate reductase	NMV_0005	NMC2143	NMA0252	NMB0005	NMCC_0005
_	putative periplasmic thioredoxin	NMV_0006	NMC2144	NMA0253	NMB0006	NMCC_0006
ftsE	cell division ATP-binding protein FtsE	NMV_0007	NMC2145	NMA0254	NMB0007	NMCC_0007
ftsX	cell division protein FtsX	NMV_0008	NMC2146	NMA0255	NMB0008	NMCC_0008
_	putative BolA-like protein	NMV_0010	NMC2147	NMA0256	NMB0009	NMCC_0009
pgk	phosphoglycerate kinase	NMV_0011	NMC2148	NMA0257	NMB0010	NMCC_0010
murA	UDP-N-acetylglucosamine 1-carboxyvinyltransferase (Enoylpyruvate transferase; UDP-N-acetylglucosamine enolpyruvyl transferase; EPT)	NMV_0012	NMC2149	NMA0258	NMB0011	NMCC_0012
alx	Alx protein	NMV_0013	NMC2150	NMA0259	NMB0012	NMCC_0014
_	conserved hypothetical integral membrane protein	NMV_0014	NMC2151	NMA0260	NMB0013	NMCC_0015
kdtA	3-deoxy-D-manno-octulosonic-acid transferase (KDO transferase)	NMV_0015	NMC2152	NMA0261	NMB0014	NMCC_0016
gnd	6-phosphogluconate dehydrogenase, decarboxylating	NMV_0016	NMC2153	NMA0262	NMB0015	NMCC_0017
lpxC	UDP-3-O-[3-hydroxymyristoyl] N-acetylglucosamine deacetylase (UDP-3-O-acyl-GlcNAc deacetylase)	NMV_0017	NMC0001	NMA0263	NMB0017	NMCC_0020
fkbP	FK506-binding protein (peptidyl-prolyl cis-trans isomerase; PPIase; rotamase)	NMV_0026	NMC0004	NMA0273	NMB0027	NMCC_0028
_	conserved hypothetical periplasmic protein	NMV_0027	NMC0005	NEIMA0279	NMB0028	NMCC_0029
_	putative D-3-phosphoglycerate dehydrogenase (PGDH)	NMV_0028	NMC0006	NMA0274	NMB0029	NMCC_0030
metG	methionyl-tRNA synthetase (methionine--tRNA ligase; MetRS)	NMV_0029	NMC0007	NMA0275	NMB0030	NMCC_0031
glmS	glucosamine--fructose-6-phosphate aminotransferase [isomerizing] (hexosephosphate aminotransferase; D-fructose-6- phosphate amidotransferase; GFAT; L-glutamine-D-fructose-6-phosphate amidotransferase; glucosamine-6-phosphate synthase)	NMV_0030	NMC0008	NMA0276	NMB0031	NMCC_0032
_	hypothetical lipoprotein	NMV_0031	NMC0009	NMA0277	NMB0032	NMCC_0033
mltA	membrane-bound lytic murein transglycosylase A (murein hydrolase A; GNA33)	NMV_0032	NMC0010	NMA0279	NMB0033	NMCC_0034
_	conserved hypothetical integral membrane protein	NMV_0033	NMC0011	NMA0280	NMB0034	NMCC_0035
_	conserved hypothetical lipoprotein	NMV_0034	NMC0012	NMA0281	NMB0035	NMCC_0036
_	putative Tat-translocated enzyme	NMV_0035	NMC0013	NMA0282	NMB0036	NMCC_0037/NMCC_fCDS33452D
_	putative PhnA-like protein	NMV_0036	NMC0014	NMA0283	NMB0037	NMCC_0038
glmU	bifunctional GlmU protein [includes: UDP-N-acetylglucosamine pyrophosphorylase (N-acetylglucosamine-1-phosphate uridyltransferase) and glucosamine-1-phosphate N-acetyltransferase]	NMV_0037	NMC0015	NMA0284	NMB0038	NMCC_0039
_	putative HAD-superfamily hydrolase	NMV_0038	NMC0016	NMA0285+NMA0286	NMB0039+NMB0040	NMCC_0040+NMCC_0041
thiB	thiamine-binding periplasmic protein	NMV_0039	NMC0017	NMA0287	NMB0041	NMCC_0042
_	putative small-conductance mechanosensitive channel protein (MscS)	NMV_0040	NMC0018	NMA0288	NMB0042	NMCC_0043
_	conserved hypothetical protein	NMV_0041	NMC0019	NMA0289	NMB0043	NMCC_0044
msrAB	peptide methionine sulfoxide reductase MsrA/MsrB [includes: thioredoxin, peptide methionine sulfoxide reductase MsrA (protein-methionine-S-oxide reductase; peptide Met(O) reductase) and peptide methionine sulfoxide reductase MsrB]	NMV_0042	NMC0020	NMA0290	NMB0044	NMCC_0045
ftsY	cell division protein FtsY	NMV_0043	NMC0021	NMA0291	NMB0045	NMCC_0046
pilC2	type IV pilus-associated protein PilC2	NMV_0045	NMC0033	NMA0293	NMB0049	NMCC_0049
_	conserved hypothetical integral membrane protein	NMV_0046	NMC0034	NMA0220	NMB0050	NMCC_0050
pilU	PilT-like protein PilU	NMV_0047	NMC0035	NMA0219	NMB0051	NMCC_0051
pilT	type IV pilus retraction ATPase PilT	NMV_0048	NMC0036	NMA0218	NMB0052	NMCC_0052
_	conserved hypothetical protein	NMV_0049	NMC0037	NMA0217	NMB0053	NMCC_0053
_	hypothetical lipoprotein	NMV_0050	NMC0038	NMA0216	NMB0054	NMCC_0054
proC	pyrroline-5-carboxylate reductase (P5CR; P5C reductase)	NMV_0051	NMC0039	NMA0215	NMB0055	NMCC_0055
dksA	DnaK suppressor protein	NMV_0052	NMC0040	NMA0213	NMB0056	NMCC_0056
comE1	DNA-binding competence protein ComE1	NMV_0057	NMC0041	NMA0211	NMB0057	NMCC_0064
dnaJ	chaperone protein DnaJ	NMV_0058	NMC0043	NMA0209	NMB0059	NMCC_0067
_	putative oligopeptide transporter	NMV_0059	NMC0044	NMA0207	NMB0060	NMCC_0068
rfbC1	dTDP-4-dehydrorhamnose 3,5-epimerase (dTDP-4-keto-6-deoxyglucose 3,5-epimerase; dTDP-L-rhamnose synthetase)	NMV_0060	NMC0045	NMA0206	NMB0061	NMCC_0069
rfbA1	glucose-1-phosphate thymidylyltransferase (dTDP-glucose synthase; dTDP-glucose pyrophosphorylase)	NMV_0061	NMC0046	NMA0205	NMB0062	NMCC_0070
rfbB1	dTDP-glucose 4,6-dehydratase	NMV_0062	NMC0047	NMA0204	NMB0063	NMCC_0071
galE	UDP-glucose 4-epimerase (galactowaldenase; UDP-galactose 4-epimerase)	NMV_0063	NMC0048	NMA0203	NMB0064	NMCC_0072
ctrA	polysialic acid capsule export outer-membrane lipoprotein CtrA	NMV_0072	NMC0055	NMA0198	NMB0071	NMCC_0079
ctrB	polysialic acid capsule export inner-membrane protein CtrB	NMV_0073	NMC0056	NMA0197	NMB0072	NMCC_0080
ctrC	polysialic acid capsule export inner-membrane protein CtrC	NMV_0074	NMC0057	NMA0196	NMB0073	NMCC_0081
ctrD	polysialic acid capsule export ATP-binding protein CtrD	NMV_0075	NMC0058	NMA0195	NMB0074	NMCC_0082
_	putative RNA-binding protein	NMV_0076	NMC0059	NMA0194	NMB0075	NMCC_0083
dcmH	cytosine-specific methyltransferase (pseudogene)	NMV_0078/NMV_0080	NMC0060	NMA0193	NMB0076	NMCC_0084
rfbB2	dTDP-glucose 4,6-dehydratase	NMV_0083	NMC0063	NMA0189	NMB0079	NMCC_0087
rfbA2	glucose-1-phosphate thymidylyltransferase (dTDP-glucose synthase; dTDP-glucose pyrophosphorylase)	NMV_0084	NMC0064	NMA0188	NMB0080	NMCC_0088
rfbC2	dTDP-4-dehydrorhamnose 3,5-epimerase (dTDP-4-keto-6-deoxyglucose 3,5-epimerase; dTDP-L-rhamnose synthetase)	NMV_0085	NMC0065	NMA0187	NMB0081	NMCC_0089
lipA	polysialic acid capsule modification protein LipA	NMV_0086	NMC0066	NMA0186	NMB0082	NMCC_0090
lipB	polysialic acid capsule modification protein LipB	NMV_0087	NMC0067	NMA0185	NMB0083	NMCC_0091
_	conserved hypothetical TPR-containing protein	NMV_0088	NMC0068	NMA0184	NMB0084	NMCC_0092
gltS	sodium/glutamate symport carrier protein (glutamate permease)	NMV_0089	NMC0069	NMA0183	NMB0085	NMCC_0093
_	hypothetical lipoprotein	NMV_0090	NMC0071	NMA0182	NMB0086	NMCC_0094
_	hypothetical protein	NMV_0091	NMC0072	NMA0181	NMB0087	NMCC_0095
_	conserved hypothetical protein	NMV_0092	NMC0073	NMA0178	NMB0088	NMCC_0097
pykA	pyruvate kinase II (PK-2)	NMV_0093	NMC0074	NMA0177	NMB0089	NMCC_0098
_	IS1016 group transposase (pseudogene)	NMV_0094/NMV_0095	NMC0075	NMA0176/NMA0175	NMB0090	NMCC_0099
_	IS1016 group transposase (pseudogene)	NMV_0109/NMV_0110	NMC0090	NMA0176	NMB0101	NMCC_2051
_	hypothetical integral membrane protein	NMV_0111	NMC0092	NMA0174	NMB0102	NMCC_2050
_	putative peptidase	NMV_0112	NMC0093	NMA0173	NMB0103	NMCC_2049
_	hypothetical integral membrane protein	NMV_0113	NMC0094	NMA0171A	NEIMB0113	NMCC_2048
_	hypothetical protein	NMV_0114	NMC0095	NMA0171	NMB0104	NMCC_2047
_	putative N-acetyltransferase	NMV_0116	NMC0097	NMA0169	NMB0105	NMCC_2045
pyrB	aspartate carbamoyltransferase (aspartate transcarbamylase; ATCase)	NMV_0117	NMC0098	NMA0168	NMB0106	NMCC_2044
pyrI	aspartate carbamoyltransferase regulatory chain	NMV_0118	NMC0099	NMA0167	NMB0107	NMCC_2043
_	hypothetical integral membrane protein	NMV_0119	NMC0100	NMA0166	NMB0108	NMCC_2042
_	putative peptidoglycan-binding periplasmic protein	NMV_0120	NMC0101	NMA0165	NMB0109	NMCC_2040
def	peptide deformylase (PDF; polypeptide deformylase)	NMV_0121	NMC0102	NMA0164	NMB0110	NMCC_2039
fmt	methionyl-tRNA formyltransferase	NMV_0122	NMC0103	NMA0163	NMB0111	NMCC_2038
rmsB	ribosomal RNA small subunit methyltransferase B (rRNA (cytosine-C(5)-)-methyltransferase; 16S rRNA m5C967 methyltransferase)	NMV_0123	NMC0104	NMA0162	NMB0112	NMCC_2036
_	conserved hypothetical protein	NMV_0124	NMC0105	NMA0161	NMB0113	NMCC_2035
_	putative two-component system sensor protein	NMV_0125	NMC0106	NMA0160	NMB0114	NMCC_2034
_	putative two-component system transcriptional regulator protein	NMV_0126	NMC0107	NMA0159	NMB0115	NMCC_2033
smf	Smf protein (DNA processing chain A)	NMV_0127	NMC0108	NMA0158	NMB0116	NMCC_2032
_	conserved hypothetical protein	NMV_0128	NMC0109	NMA0157	NMB0117	NMCC_2031
topA	DNA topoisomerase I (Omega-protein; relaxing enzyme; untwisting enzyme; swivelase)	NMV_0129	NMC0110	NMA0156	NMB0118	NMCC_2030
_	hypothetical protein	NMV_0130	NMC0111	NMA0155	NMB0119	NMCC_2029
_	hypothetical integral membrane protein	NMV_0131	NMC0112/NEIMF10118	NMA0154	NMB0120	NMCC_2028
_	putative DNA-binding protein	NMV_0132	NMC0113	NMA0153	NMB0121	NMCC_2027
_	putative methylase	NMV_0133	NMC0114	NMA0151	NMB0122	NMCC_2026
_	putative ferredoxin	NMV_0134	NMC0115	NMA0150	NMB0123	NMCC_2025
tuf1	elongation factor Tu (EF-Tu)	NMV_0135	NMC0116	NMA0149	NMB0124	NMCC_2021
secE	preprotein translocase SecE subunit	NMV_0136	NMC0117	NMA0148	NMB0125	NMCC_2019
nusG	transcription antitermination protein NusG	NMV_0137	NMC0118	NMA0147	NMB0126	NMCC_2018
rplK	50S ribosomal protein L11	NMV_0138	NMC0119	NMA0146	NMB0127	NMCC_2017
rplA	50S ribosomal protein L1	NMV_0139	NMC0120	NMA0145	NMB0128	NMCC_2016
rplJ	50S ribosomal protein L10	NMV_0141	NMC0121	NMA0144	NMB0130	NMCC_2015
rplL	50S ribosomal protein L7/L12	NMV_0142	NMC0122	NMA0143	NMB0131	NMCC_2014
rpoB	DNA-directed RNA polymerase beta chain (RNAP beta subunit; transcriptase beta chain; RNA polymerase beta subunit)	NMV_0143	NMC0123	NMA0142	NMB0132	NMCC_2013
rpoC	DNA-directed RNA polymerase beta' chain (RNAP beta' subunit; transcriptase beta' chain; RNA polymerase beta' subunit)	NMV_0144	NMC0124	NMA0141	NMB0133	NMCC_2012
rpsL	30S ribosomal protein S12	NMV_0149	NMC0125	NMA0137	NMB0136	NMCC_2011
rpsG	30S ribosomal protein S7	NMV_0150	NMC0126	NMA0136	NMB0137	NMCC_2010
fusA	elongation factor G (EF-G)	NMV_0151	NMC0127	NMA0135	NMB0138	NMCC_2009
tuf2	elongation factor Tu (EF-Tu)	NMV_0152	NMC0128	NMA0134	NMB0139	NMCC_2008
rpsJ	30S ribosomal protein S10	NMV_0153	NMC0129	NMA0133	NMB0140	NMCC_2007
rplC	50S ribosomal protein L3	NMV_0155	NMC0132	NMA0129	NMB0142	NMCC_2005
rplD	50S ribosomal protein L4	NMV_0156	NMC0133	NMA0128	NMB0143	NMCC_2004
rplW	50S ribosomal protein L23	NMV_0157	NMC0134	NMA0127	NMB0144	NMCC_2003
rplB	50S ribosomal protein L2	NMV_0158	NMC0135	NMA0126	NMB0145	NMCC_2002
rpsS	30S ribosomal protein S19	NMV_0159	NMC0136	NMA0125	NMB0146	NMCC_2001
rplV	50S ribosomal protein L22	NMV_0161	NMC0137	NMA0124	NMB0147	NMCC_2000
rpsC	30S ribosomal protein S3	NMV_0162	NMC0138	NMA0123	NMB0148	NMCC_1999
rplP	50S ribosomal protein L16	NMV_0163	NMC0139	NMA0122	NMB0149	NMCC_1998
rpmC	50S ribosomal protein L29	NMV_0164	NMC0140	NMA0121	NMB0150	NMCC_1997
rpsQ	30S ribosomal protein S17	NMV_0165	NMC0141	NMA0120	NMB0151	NMCC_1996
rplN	50S ribosomal protein L14	NMV_0166	NMC0142	NMA0119	NMB0152	NMCC_1995a
rplX	50S ribosomal protein L24	NMV_0167	NMC0143	NMA0118	NMB0153	NMCC_1995
rplE	50S ribosomal protein L5	NMV_0169	NMC0144	NMA0117	NMB0154	NMCC_1994
rpsN	30S ribosomal protein S14	NMV_0170	NMC0145	NMA0116	NMB0155	NMCC_1993
rpsH	30S ribosomal protein S8	NMV_0171	NMC0146	NMA0115	NMB0156	NMCC_1992a
rplF	50S ribosomal protein L6	NMV_0172	NMC0147	NMA0114	NMB0157	NMCC_1992
rplR	50S ribosomal protein L18	NMV_0173	NMC0148	NMA0113	NMB0158	NMCC_1991
rpsE	30S ribosomal protein S5	NMV_0174	NMC0149	NMA0112	NMB0159	NMCC_1990
rpmD	50S ribosomal protein L30	NMV_0175	NMC0150	NMA0111	NMB0160	NMCC_1989
rplO	50S ribosomal protein L15	NMV_0176	NMC0151	NMA0110	NMB0161	NMCC_1988a
secY	preprotein translocase SecY subunit	NMV_0177	NMC0152	NMA0109	NMB0162	NMCC_1988
infA	translation initiation factor IF-1	NMV_0178	NMC0153	NMA0108	NMB0163	NMCC_1987b
rpmJ2	50S ribosomal protein L36 type B	NMV_0178.1	NMC0154	NMA0107	NMB0164	NMCC_1987a
rpsM	30S ribosomal protein S13	NMV_0179	NMC0155	NMA0106	NMB0165	NMCC_1987
rpsK	30S ribosomal protein S11	NMV_0180	NMC0156	NMA0105	NMB0166	NMCC_1986
rpsD	30S ribosomal protein S4	NMV_0181	NMC0157	NMA0104	NMB0167	NMCC_1985
rpoA	DNA-directed RNA polymerase alpha chain (RNAP alpha subunit; transcriptase alpha chain; RNA polymerase alpha subunit)	NMV_0182	NMC0158	NMA0103	NMB0168	NMCC_1984
rplQ	50S ribosomal protein L17	NMV_0183	NMC0159	NMA0102	NMB0169	NMCC_1983
minC	septum site-determining protein MinC	NMV_0185	NMC0160	NMA0101	NMB0170	NMCC_1982
minD	septum site-determining protein MinD	NMV_0186	NMC0161	NMA0100	NMB0171	NMCC_1981
minE	septum formation topological specificity factor MinE	NMV_0187	NMC0162	NMA0099	NMB0172	NMCC_1980
oxyR	hydrogen peroxide-inducible genes transcriptional activator	NMV_0188	NMC0163	NMA0098	NMB0173	NMCC_1979
valS	valyl-tRNA synthetase (valine--tRNA ligase; ValRS)	NMV_0190	NMC0164	NMA0094	NMB0174	NMCC_1978
zupT	zinc transporter ZupT	NMV_0191	NMC0165	NMA0093	NMB0175	NMCC_1977
dadA	D-amino acid dehydrogenase small subunit	NMV_0193	NMC0166	NMA0092	NMB0176	NMCC_1976
_	putative amino-acid symporter	NMV_0194	NMC0167	NMA0091	NMB0177	NMCC_1975
lpxA	acyl-[acyl-carrier-protein]--UDP-N-acetylglucosamine O-acyltransferase (UDP-N-acetylglucosamine acyltransferase)	NMV_0195	NMC0168	NMA0090	NMB0178	NMCC_1974
fabZ	(3R)-hydroxymyristoyl-[acyl carrier protein] dehydratase ((3R)-hydroxymyristoyl ACP dehydrase)	NMV_0196	NMC0170	NMA0088	NMB0179	NMCC_1973
lpxD	UDP-3-O-[3-hydroxymyristoyl] glucosamine N-acyltransferase	NMV_0197	NMC0171	NMA0087	NMB0180	NMCC_1972
skp	periplasmic chaperone Skp (OmpH)	NMV_0198	NMC0172	NMA0086	NMB0181	NMCC_1971
omp85	outer-membrane protein assembly factor Omp85	NMV_0199	NMC0173	NMA0085	NMB0182	NMCC_1970
_	putative zinc metallopeptidase	NMV_0200	NMC0174	NMA0084	NMB0183	NMCC_1969
dxr	1-deoxy-D-xylulose 5-phosphate reductoisomerase (DXP reductoisomerase; 1-deoxyxylulose-5-phosphate reductoisomerase)	NMV_0201	NMC0175	NMA0083	NMB0184	NMCC_1968
cdsA	phosphatidate cytidylyltransferase (CDP-diglyceride synthetase; CDP-diglyceride pyrophosphorylase; CDP-diacylglycerol synthase; CDS; CTP:phosphatidate cytidylyltransferase; CDP-DAG synthase; CDP-DG synthetase)	NMV_0202	NMC0176	NMA0082	NMB0185	NMCC_1967
uppS	undecaprenyl pyrophosphate synthetase (UPP synthetase; di-trans,poly-cis-decaprenylcistransferase; undecaprenyl diphosphate synthase; UDS)	NMV_0203	NMC0177	NMA0081	NMB0186	NMCC_1966
frr	ribosome recycling factor (ribosome-releasing factor; RRF)	NMV_0204	NMC0178	NMA0080	NMB0187	NMCC_1965
_	conserved hypothetical integral membrane protein	NMV_0205	NMC0179	NMA0079	NMB0188	NMCC_1964
_	hypothetical integral membrane protein	NMV_0206	NMC0180	NMA0078	NMB0189/NEIMB0201	NMCC_1962
gidB	methyltransferase GidB (glucose-inhibited division protein B)	NMV_0207	NMC0181	NMA0077	NMB0190	NMCC_1961
_	putative ATPase	NMV_0208	NMC0182	NMA0076	NMB0191	NMCC_1960
rnhB	ribonuclease HII (RNase HII)	NMV_0209	NMC0183	NMA0075	NMB0192	NMCC_1958
gidA	glucose-inhibited division protein A	NMV_0210	NMC0184	NMA0074	NMB0193	NMCC_1957
_	putative amino-acid symporter	NMV_0211	NMC0185	NMA0073	NMB0194	NMCC_1956
pdxA	4-hydroxythreonine-4-phosphate dehydrogenase (4-(phosphohydroxy)-L-threonine dehydrogenase)	NMV_0212	NMC0186	NMA0072	NMB0195	NMCC_1955
rne	ribonuclease E (RNase E)	NMV_0215	NMC0187	NMA0071	NMB0196	NMCC_1952
rluC	ribosomal large subunit pseudouridine synthase C (rRNA-uridine isomerase C; rRNA pseudouridylate synthase C)	NMV_0217	NMC0190	NMA0070	NMB0198	NMCC_1950
lpxB	lipid-A-disaccharide synthase	NMV_0218	NMC0191	NMA0069	NMB0199	NMCC_1949
_	conserved hypothetical protein	NMV_0219	NEIMF10201	NMA0068	NEIMB0211	NMCC_1948
_	hypothetical protein	NMV_0220	NMC0194	NMA0067	NMB0201	NMCC_1947
dapB	dihydrodipicolinate reductase (DHPR)	NMV_0221	NMC0195	NMA0066	NMB0203	NMCC_1945
_	putative SmpA-like lipoprotein (OmlA)	NMV_0222	NMC0196	NMA0065	NMB0204	NMCC_1943
fur	ferric uptake HTH-type transcriptional regulator (ferric uptake regulation protein)	NMV_0223	NMC0197	NMA0064	NMB0205	NMCC_1944
aat	leucyl/phenylalanyl-tRNA--protein transferase (L/F- transferase; leucyltransferase; phenylalanyltransferase)	NMV_0224	NMC0198	NMA0063	NMB0206	NMCC_1942
gapA	glyceraldehyde 3-phosphate dehydrogenase A (GAPDH)	NMV_0226	NMC0199	NMA0062	NMB0207	NMCC_1941
_	putative ferredoxin	NMV_0227	NMC0200	NMA0061	NMB0208	NMCC_1939
_	putative glutathione-regulated potassium-efflux system protein (K(+)/H(+) antiporter)	NMV_0228	NMC0201	NMA0060	NMB0209	NMCC_1940
sda	L-serine dehydratase (L-serine deaminase; SDH; L-SD)	NMV_0231	NMC0203	NMA0057	NMB0211	NMCC_1934
gyrB	DNA gyrase subunit B	NMV_0232	NMC0204	NMA0056	NMB0212	NMCC_1933
_	putative Sm-like integral membrane protein	NMV_0233	NMC0205	NMA0055	NMB0213	NMCC_1932
prlC	oligopeptidase A	NMV_0234	NMC0206	NMA0054	NMB0214	NMCC_1931
_	conserved hypothetical integral membrane protein	NMV_0235	NMC0207	NMA0052	NMB0215	NMCC_1930
katA	catalase	NMV_0236	NMC0211	NMA0050	NMB0216	NMCC_1929
pglA	pilin glycosyl transferase A (pseudogene)	NMV_0238	NMC0213	NMA0048	NMB0218	NMCC_1927
fabF1	3-oxoacyl-[acyl-carrier-protein] synthase II (beta-ketoacyl-ACP synthase II; KAS II)	NMV_0242	NMC0216	NMA0044	NMB219	NMCC_1926
acpP	acyl carrier protein (ACP)	NMV_0243	NMC0217	NMA0043	NMB0220	NMCC_1925
pyrD	dihydroorotate dehydrogenase (dihydroorotate oxidase; DHOdehase; DHODase; DHOD)	NMV_0244	NMC0218	NMA0042	NMB0221	NMCC_1924
_	hypothetical protein	NMV_0246	NMC0220	NMA0039	NMB2115	NMCC_2074
_	conserved hypothetical protein	NMV_0248	NMC0222	NMA0037	NMB0222	NMCC_1922
glnE	glutamate-ammonia-ligase adenylyltransferase ([glutamate--ammonia-ligase] adenylyltransferase; glutamine-synthetase adenylyltransferase; ATase)	NMV_0250	NMC0224	NMA0035	NMB0224	NMCC_1920
_	conserved hypothetical protein	NMV_0254	NMC0225	NMA0032	NMB0226	NMCC_1918
_	putative manganese/divalent cation transporter	NMV_0255	NMC0226	NMA0031	NMB0227	NMCC_1917
_	conserved hypothetical protein	NMV_0256	NMC0227	NMA0030	NMB0228	NMCC_1916
_	putative allophanate hydrolase subunit 2 (AHS2)	NMV_0257	NMC0228	NMA0029	NMB0229	NMCC_1915
_	putative allophanate hydrolase subunit 1 (AHS1)	NMV_0258	NMC0229	NMA0028	NMB0230	NMCC_1914
uvrD	DNA helicase II	NMV_0259	NMC0230	NMA0027	NMB0232	NMCC_1912
_	conserved hypothetical protein	NMV_0260	NMC0231	NMA0025	NMB0234	NMCC_1911
_	hypothetical protein	NMV_0261	NMC0232	NMA0024	NMB0235	NMCC_1910
_	conserved hypothetical protein	NMV_0263	NMC0233	NMA0023	NMB0237	NMCC_1909
_	conserved hypothetical integral membrane protein	NMV_0265	NMC0235	NMA0021	NMB0239	NMCC_1907
_	putative spermidine synthase (putrescine aminopropyltransferase; SPDSY)	NMV_0266	NMC0236	NMA0020	NMB0240	NMCC_1906
nuoA	NADH-quinone oxidoreductase chain A (NADH dehydrogenase I, chain A; NDH-1, chain A)	NMV_0267	NMC0237	NMA0019	NMB0241	NMCC_1905
nuoB	NADH-quinone oxidoreductase chain B (NADH dehydrogenase I, chain B; NDH-1, chain B)	NMV_0268	NMC0238	NMA0018	NMB0242	NMCC_1904/NEIMB_1950
nuoC	NADH-quinone oxidoreductase chain C (NADH dehydrogenase I, chain C; NDH-1, chain C)	NMV_0269	NMC0239	NMA0017	NMB0243	NMCC_1903
nuoD	NADH-quinone oxidoreductase chain D (NADH dehydrogenase I, chain D; NDH-1, chain D)	NMV_0270	NMC0240	NMA0016	NMB0244	NMCC_1902
nuoE	NADH-quinone oxidoreductase chain E (NADH dehydrogenase I, chain E; NDH-1, chain E)	NMV_0271	NMC0241	NMA0015	NMB0245	NMCC_1901
nuoF	NADH-quinone oxidoreductase chain F (NADH dehydrogenase I, chain F; NDH-1, chain F)	NMV_0272	NMC0242	NMA0014	NMB0246	NMCC_1900
nuoG	NADH-quinone oxidoreductase chain G (NADH dehydrogenase I, chain G; NDH-1, chain G)	NMV_0274	NMC0244	NMA0010	NMB0249	NMCC_1898
nuoH	NADH-quinone oxidoreductase chain H (NADH dehydrogenase I, chain H; NDH-1, chain H)	NMV_0275	NMC0245	NMA0009	NMB0250	NMCC_1897
nuoI	NADH-quinone oxidoreductase chain I (NADH dehydrogenase I, chain I; NDH-1, chain I)	NMV_0277	NMC0246	NMA0008	NMB0251	NMCC_1896
nuoJ	NADH-quinone oxidoreductase chain J (NADH dehydrogenase I, chain J; NDH-1, chain J)	NMV_0278	NMC0247	NMA0006	NMB0253	NMCC_1895
nuoK	NADH-quinone oxidoreductase chain K (NADH dehydrogenase I, chain K; NDH-1, chain K)	NMV_0279	NMC0248	NMA0005	NMB0254	NMCC_1894
_	putative cell filamentation protein Fic	NMV_0280	NMC0249	NMA0004	NMB0255	NMCC_1893
_	conserved hypothetical protein	NMV_0281	NMC0250	NMA0003	NMB0256	NMCC_1892
nuoL	NADH-quinone oxidoreductase chain L (NADH dehydrogenase I, chain L; NDH-1, chain L)	NMV_0282	NMC0251	NMA0002	NMB0257	NMCC_1891
nuoM	NADH-quinone oxidoreductase chain M (NADH dehydrogenase I, chain M; NDH-1, chain M)	NMV_0283	NMC0252	NMA2229	NMB0258	NMCC_1888
nuoN	NADH-quinone oxidoreductase chain N (NADH dehydrogenase I, chain N; NDH-1, chain N)	NMV_0284	NMC0253	NMA2228	NMB0259	NMCC_1887
_	conserved hypothetical integral membrane protein	NMV_0285	NMC0254	NMA2227	NEIMB0269	NMCC_1886
ispA	geranyltranstransferase (farnesyl-diphosphate synthase; FPP synthase)	NMV_0286	NMC0255	NMA2226	NMB0261	NMCC_1885
xseB	exodeoxyribonuclease VII small subunit (exonuclease VII small subunit)	NMV_0287	NMC0256	NMA2225	NMB0262	NMCC_1884
_	putative GTPase EngC	NMV_0288	NMC0257	NMA2224	NMB0263	NMCC_1883
_	putative ABC transporter ATP-binding protein	NMV_0289	NMC0258	NMA2223	NMB0264	NMCC_1882
ruvA	Holliday junction DNA helicase RuvA	NMV_0290	NMC0259	NMA2221	NMB0265	NMCC_1880
_	conserved hypothetical periplasmic protein	NMV_0291	NMC0260	NMA2220	NMB0266	NMCC_1879
_	putative RlpA-like protein	NMV_0292	NMC0261	NMA2219	NMB0267	NMCC_1878
_	putative tRNA/rRNA methyltransferase	NMV_0293	NMC0262	NMA2218	NMB0268	NMCC_1877
_	putative GntX-like protein	NMV_0294	NMC0263	NMA2217	NMB0269	NMCC_1876
bioH	carboxylesterase BioH (biotin synthesis protein BioH)	NMV_0295	NMC0264	NMA2216	NMB0270	NMCC_1875
_	putative methyltransferase	NMV_0296	NMC0265	NMA2215	NMB0271	NMCC_1874
_	conserved hypothetical protein	NMV_0299	NMC0266	NMA2214	NMB0273	NMCC_1872
recQ	ATP-dependent DNA helicase RecQ	NMV_0300	NMC0269	NMA2213	NMB0274	NMCC_1871
trpC	indole-3-glycerol phosphate synthase (IGPS)	NMV_0301	NMC0270	NMA2212	NMB0275	NMCC_1870
_	putative hydrolase	NMV_0302	NMC0271	NMA2211	NMB0276	NMCC_1869
_	putative MviN-like protein	NMV_0303	NMC0272	NMA2210	NMB0277	NMCC_1868
dsbA1	thiol:disulfide interchange lipoprotein DsbA1	NMV_0304	NMC0273	NMA2209	NMB0278	NMCC_1867
_	putative phosphotransferase	NMV_0305	NMC0274	NMA2208	NMB0279	NMCC_1866
imp	organic solvent tolerance protein	NMV_0306	NMC0275	NMA2207	NMB0280	NMCC_1865
_	putative peptidylprolyl isomerase (peptidyl-prolyl cis-trans isomerase; PPIase; rotamase; cyclophilin; FKBP65)	NMV_0307	NMC0276	NMA2206	NMB0281	NMCC_1864
_	putative exoribonuclease II (ribonuclease II; RNase II)	NMV_0308	NMC0288	NMA2205	NMB0282	NMCC_1863
_	conserved hypothetical protein	NMV_0309	NMC0289	NMA2204	NMB0283	NMCC_1862
purB	adenylosuccinate lyase (adenylosuccinase; ASL)	NMV_0310	NMC0290	NMA2203	NMB0284	NMCC_1861
_	putative inner-membrane acyltransferase	NMV_0311	NMC0291	NMA2202	NMB0285	NMCC_1860
_	conserved hypothetical protein	NMV_0312	NMC0292	NMA2201	NMB0286	NMCC_1859
_	putative ATP-dependent helicase DinG (DNA-damage-inducible protein G)	NMV_0313	NMC0293	NMA2200	NMB0287	NMCC_1858
phr	deoxyribodopyrimidine photo-lyase (DNA photolyase; photoreactivating enzyme)	NMV_0322	NMC1892	NMA2198	NMB0289	NMCC_1857
_	putative HTH-type transcriptional regulator	NMV_0323	NMC1891	NMA2197	NMB0290	NMCC_1856
_	conserved hypothetical integral membrane protein	NMV_0325	NMC1890	NMA2196	NMB0291	NMCC_1855
_	putative oxidoreductase	NMV_0326	NMC1889	NMA2195	NMB0292	NMCC_1854
_	putative TonB-dependent receptor	NMV_0327	NMC1887	NMA2193	NMB0293	NMCC_1853
dsbA2	thiol:disulfide interchange lipoprotein DsbA2	NMV_0328	NMC1885	NMA2191	NMB0294	NMCC_1851
ffh	signal recognition particle protein (fifty-four homolog)	NMV_0329	NMC1883	NMA2190	NMB0295	NMCC_1850
_	putative cytochrome C biogenesis protein	NMV_0330	NMC1882	NMA2189	NMB0296	NMCC_1849
comE2	DNA-binding competence protein ComE2	NMV_0333	NMC1880	NMA2187	NMB0299	NEIMB_1886
aroG	phospho-2-dehydro-3-deoxyheptonate aldolase, Phe-sensitive (phospho-2-keto-3-deoxyheptonate aldolase; DAHP synthetase; 3-deoxy-D-arabino-heptulosonate 7-phosphate synthase)	NMV_0341	NMC1874	NMA2180	NMB0307	NMCC_1837
folA	dihydrofolate reductase	NMV_0342	NMC1873	NMA2179	NMB0308	NMCC_1836
_	putative adenylate cyclase	NMV_0343	NMC1872	NMA2178	NMB0309	NMCC_1835
_	conserved hypothetical integral membrane protein	NMV_0344	NMC1871	NMA2177	NMB0310	NMCC_1833
_	hypothetical protein	NMV_0345	NMC1870	NMA2176	NMB0311	NMCC_1834
autA	autotransporter A	NMV_0346	NMC1859	NMA2175	NMB0312	NMCC_1832
_	conserved hypothetical TPR-containing periplasmic protein	NMV_0347	NMC1858	NMA2174	NMB0313	NMCC_1831
_	conserved hypothetical protein	NMV_0348	NMC1857	NMA2173	NMB0314	NMCC_1830
_	putative metallopeptidase	NMV_0349	NMC1856	NMA2172	NMB0315	NMCC_1829
_	conserved hypothetical integral membrane protein	NMV_0350	NMC1855	NMA2171	NMB0316	NMCC_1828
_	putative GTP cyclohydrolase I (GTP-CH-I)	NMV_0351	NMC1854	NMA2170	NMB0317	NMCC_1827
emrA	multidrug resistance protein A	NMV_0352	NMC1853	NMA2169	NMB0318	NMCC_1826
emrB	multidrug resistance protein B	NMV_0353	NMC1852	NMA2168	NMB0319	NMCC_1825
rpmB	50S ribosomal protein L28	NMV_0355	NMC1851	NMA2166	NMB0321	NMCC_1823
rpmG	50S ribosomal protein L33	NMV_0356	NMC1850	NMA2165	NMB0322	NMCC_1822
_	putative ubiquinone biosynthesis monooxygenase	NMV_0358	NMC1849	NMA2164	NMB0323	NMCC_1820
rpmA	50S ribosomal protein L27	NMV_0359	NMC1848	NMA2163	NMB0324	NMCC_1819
rplU	50S ribosomal protein L21	NMV_0360	NMC1847	NMA2162	NMB0325	NMCC_1818
ispB	octaprenyl-diphosphate synthase (octaprenyl pyrophosphate synthetase; OPP synthetase)	NMV_0362	NMC1846	NMA2161	NMB0326	NMCC_1817
_	conserved hypothetical integral membrane protein	NMV_0363	NMC1845	NMA2160	NMB0327	NMCC_1816
pilF	type IV pilus biogenesis protein PilF	NMV_0364	NMC1844	NMA2159	NMB0329	NMCC_1814
_	putative UPF0243 zinc-binding protein	NMV_0365	NMC1842	NMA2158	NMB0330	NMCC_1813
coaE	dephospho-CoA kinase (dephosphocoenzyme A kinase)	NMV_0366	NMC1841	NMA2157	NMB0331	NMCC_1812
pilD	type IV prepilin-like proteins leader peptide processing enzyme PilD (prepilin peptidase) [Includes: leader peptidase; N- methyltransferase]	NMV_0367	NMC1839	NMA2156	NMB0332	NMCC_1811
pilG	type IV pilus biogenesis protein PilG	NMV_0368	NMC1838	NMA2155	NMB0333	NMCC_1810
pgi2	glucose-6-phosphate isomerase 2 (GPI 2; phosphoglucose isomerase 2; PGI 2; phosphohexose isomerase 2; PHI 2)	NMV_0369	NMC1837	NMA2154	NMB0334	NMCC_1809/NMCC_fCDS1855962R
dapD	2,3,4,5-tetrahydropyridine-2,6-dicarboxylate N-succinyltransferase (tetrahydrodipicolinate N-succinyltransferase; THP succinyltransferase; tetrahydropicolinate succinylase)	NMV_0371	NMC1835	NMA2153	NMB0335	NMCC_1808
fabI	enoyl-[acyl-carrier-protein] reductase [NADH] (NADH-dependent enoyl-ACP reductase)	NMV_0372	NMC1834	NMA2152	NMB0336	NMCC_1807
_	putative branched-chain amino acid aminotransferase (BCAT)	NMV_0373	NMC1833	NMA2151	NMB0337	NMCC_1806
_	conserved hypothetical integral membrane protein	NMV_0375	NMC1832	NMA2149	NMB0338	NMCC_1804
_	conserved hypothetical TPR-containing periplasmic protein	NMV_0376	NMC1831	NMA2148	NMB0339	NMCC_1803
gloA	lactoylglutathione lyase (methylglyoxalase; aldoketomutase; glyoxalase I; Glx I; ketone-aldehyde mutase; S-D-lactoylglutathione methylglyoxal lyase)	NMV_0377	NMC1830	NMA2147	NMB0340	NMCC_1802
tspA	TspA protein	NMV_0378	NMC1829	NMA2146	NMB0341	NMCC_1801
_	putative intracellular septation protein	NMV_0379	NMC1828	NMA2145	NMB0342	NMCC_1800
_	conserved hypothetical protein	NMV_0380	NMC1827	NMA2144	NMB0343	NMCC_1799
bolA	BolA-like protein	NMV_0381	NMC1826	NMA2143	NMB0344	NMCC_1798
_	conserved hypothetical periplasmic protein	NMV_0382	NMC1825	NMA2142	NMB0345	NMCC_1797
_	conserved hypothetical protein	NMV_0383	NMC1824	NMA2141	NMB0346	NMCC_1796
dtd	D-tyrosyl-tRNA(Tyr) deacylase	NMV_0384	NMC1823	NMA2140	NMB0347	NMCC_1795
dusA	tRNA-dihydrouridine synthase A	NMV_0385	NMC1822	NMA2139	NMB0348	NMCC_1794
gluQ	putative glutamyl-Q tRNA(Asp) synthetase	NMV_0386	NMC1820	NMA2138	NMB0349	NMCC_1793
_	hypothetical protein	NMV_0387	NMC1819	NMA2137	NEIMB0361	NMCC_1792
tal	transaldolase	NMV_0388	NMC1818	NMA2136	NMB0351	NMCC_1791
kpsF	arabinose-5-phosphate isomerase	NMV_0389	NMC1816	NMA2135	NMB0352	NMCC_1790
_	3-deoxy-D-manno-octulosonate 8-phosphate phosphatase (KDO 8-P phosphatase)	NMV_0390	NMC1815	NMA2134	NMB0353	NMCC_1789
_	conserved hypothetical membrane protein	NMV_0391	NMC1814	NMA2133	NMB0354	NMCC_1788
_	conserved hypothetical periplasmic protein	NMV_0392	NMC1813	NMA2132	NMB0355	NMCC_1787
_	putative ABC transporter ATP-binding protein	NMV_0394	NMC1812	NMA2131	NMB0356	NMCC_1786
mtgA	monofunctional biosynthetic peptidoglycan transglycosylase (monofunctional TGase)	NMV_0396	NMC1811	NMA2130	NMB0357	NMCC_1784
aroE	shikimate dehydrogenase	NMV_0398	NMC1810	NMA2129	NMB0358	NMCC_1783
glnA	glutamine synthetase (glutamate--ammonia ligase)	NMV_0400	NMC1809	NMA2128	NMB0359	NMCC_1782
_	putative AmpG-like permease	NMV_0401	NMC1808	NMA2127	NMB0360	NMCC_1781
_	conserved hypothetical protein	NMV_0402	NMC1807	NMA2126	NMB0361	NMCC_1780
frpD	FrpA/C-binding lipoprotein	NMV_0403	NMC1806	NMA2124	NMB0364	NMCC_1779
_	hypothetical periplasmic protein	NMV_0405	NMC1804	NMA2122	NMB0366	NMCC_1777
_	conserved hypothetical protein	NMV_0408	NMC1800	NMA2115	NMB0372	NMCC_1773
_	hypothetical protein	NMV_0409	NMC1799	NMA2114	NMB1914	NMCC_1768
mafB1	MafB1 protein	NMV_0410	NMC1790	NMA2113	NMB0374	NMCC_1767
mafA1	MafA1 lipoprotein	NMV_0413	NMC1789	NMA2112	NMB0375	NMCC_1766
_	conserved hypothetical protein	NMV_0414	NMC1788	NMA2111	NMB0377	NMCC_1765
_	putative phosphate permease	NMV_0416	NMC1787	NMA2109	NMB0378	NMCC_1764
hemN	oxygen-independent coproporphyrinogen III oxidase (coproporphyrinogenase; coprogen oxidase)	NMV_0417	NMC1786	NMA2108	NMB0379	NMCC_1762
_	putative HTH-type transcriptional regulator	NMV_0418	NMC1785	NMA2107	NMB0380	NMCC_1761
_	putative HTH-type transcriptional regulator	NMV_0419	NMC1784	NMA2106	NMB0381	NMCC_1760
rmpM	outer-membrane protein class 4	NMV_0420	NMC1783	NMA2105	NMB0382	NMCC_1759
thiL	thiamine-monophosphate kinase (thiamine-phosphate kinase)	NMV_0421	NMC1782	NMA2103	NMB0385	NMCC_1758
pgpA	phosphatidylglycerophosphatase A	NMV_0422	NMC1781	NMA2102	NMB0386	NMCC_1757
_	putative ABC transporter ATP-binding protein	NMV_0423	NMC1780	NMA2101	NMB0387	NMCC_1756
_	putative transporter	NMV_0424	NMC1779	NMA2100	NMB0388	NMCC_1755
galM	aldose 1-epimerase (mutarotase)	NMV_0425	NMC1778	NMA2099	NMB0389	NMCC_1754
_	putative glycosyl hydrolase	NMV_0426	NMC1777	NMA2098	NMB0390	NMCC_1753
pgmB	beta-phosphoglucomutase (beta-PGM)	NMV_0427	NMC1776	NMA2097	NMB0391	NMCC_1752
nicB	quinolinate synthetase B protein (L-aspartate oxidase; LASPO)	NMV_0428	NMC1773	NMA2092	NMB0392	NMCC_1751
nicA	quinolinate synthetase A protein	NMV_0430	NMC1772	NMA2090	NMB0394	NMCC_1750
_	conserved hypothetical protein	NMV_0431	NMC1771	NMA2089	NMB0395	NMCC_1749
nadC	nicotinate-nucleotide pyrophosphorylase [carboxylating] (quinolinate phosphoribosyltransferase [decarboxylating]; QAPRTase)	NMV_0432	NMC1770	NMA2088	NMB0396	NMCC_1748
_	putative HTH-type transcriptional regulator	NMV_0433	NMC1769	NMA2087	NMB0398	NMCC_1747
xthA	exodeoxyribonuclease III (exonuclease III; EXO III)	NMV_0434	NMC1768	NMA2086	NMB0399	NMCC_1746
putA	bifunctional PutA protein [includes: proline dehydrogenase (proline oxidase) and delta-1-pyrroline-5-carboxylate dehydrogenase (P5C dehydrogenase)]	NMV_0443	NMC1766	NMA2084	NMB0401	NMCC_1744
putP	sodium/proline symporter (proline permease)	NMV_0444	NMC1765	NMA2083	NMB0402	NMCC_1743
_	conserved hypothetical protein	NMV_0446	NMC1764	NMA2081	NMB0404	NMCC_1742
_	putative Mg chelatase-like protein	NMV_0447	NMC1763	NMA2080	NMB0405	NMCC_1741
_	putative cell division protein FtsN	NMV_0448	NMC1762	NMA2079	NMB0406	NMCC_1740
dsbA3	thiol:disulfide interchange protein DsbA3	NMV_0449	NMC1760	NMA2078	NMB0407	NMCC_1739
uppP	undecaprenyl-diphosphatase (undecaprenyl pyrophosphate phosphatase; bacitracin resistance protein)	NMV_0450	NMC1759	NMA2077	NMB0408	NMCC_1738
_	conserved hypothetical protein	NMV_0451	NMC1757	NMA2076	NMB0409	NMCC_1735
_	putative MraZ-like protein	NMV_0452	NMC1756	NMA2075	NMB0410	NMCC_1734
mraW	S-adenosyl-methyltransferase MraW	NMV_0453	NMC1755	NMA2074	NMB0411	NMCC_1733
_	putative FtsL-like periplasmic protein	NMV_0454	NMC1754	NMA2073	NMB0412	NMCC_1732
penA	penicillin-binding protein 2 (PBP-2)	NMV_0455	NMC1753	NMA2072	NMB0413	NMCC_1731
murE	UDP-N-acetylmuramoylalanyl-D-glutamate--2,6-diaminopimelate ligase (UDP-N-acetylmuramyl-tripeptide synthetase; meso-diaminopimelate-adding enzyme; UDP-MurNAc-tripeptide synthetase)	NMV_0456	NMC1751	NMA2071	NMB0414	NMCC_1730
dca	division cluster competence-associated protein	NMV_0457	NMC1750	NMA2069	NMB0415	NMCC_1729/NEIMB_1768
murF	UDP-N-acetylmuramoyl-tripeptide--D-alanyl-D-alanine ligase (UDP-MurNAc-pentapeptide synthetase; D-alanyl-D-alanine-adding enzyme)	NMV_0458	NMC1749	NMA2068	NMB0416	NMCC_1728
_	hypothetical periplasmic protein	NMV_0459	NMC1748	NMA2067	NMB0417	NMCC_1727
mraY	phospho-N-acetylmuramoyl-pentapeptide-transferase (UDP-MurNAc-pentapeptide phosphotransferase)	NMV_0460	NMC1747	NMA2066	NMB0418	NMCC_1726
_	conserved hypothetical TPR-containing periplasmic protein	NMV_0461	NMC1746	NMA2065	NMB0419	NMCC_1725
murD	UDP-N-acetylmuramoylalanine--D-glutamate ligase (UDP-N-acetylmuramoyl-L-alanyl-D-glutamate synthetase; D-glutamic acid adding enzyme)	NMV_0462	NMC1745	NMA2064	NMB0420	NMCC_1724
ftsW	cell division protein FtsW	NMV_0463	NMC1743	NMA2063	NMB0421	NMCC_1723
murG	UDP-N-acetylglucosamine--N-acetylmuramyl-(pentapeptide) pyrophosphoryl-undecaprenol N-acetylglucosamine transferase (undecaprenyl-PP-MurNAc-pentapeptide-UDPGlcNAc GlcNAc transferase)	NMV_0464	NMC1742	NMA2062	NMB0422	NMCC_1722
murC	UDP-N-acetylmuramate--L-alanine ligase (UDP-N-acetylmuramoyl-L-alanine synthetase)	NMV_0465	NMC1741	NMA2061	NMB0423	NMCC_1721
ddl	D-alanine--D-alanine ligase (D-alanylalanine synthetase; D-Ala-D-Ala ligase)	NMV_0466	NMC1740	NMA2060	NMB0424	NMCC_1720
ftsQ	cell division protein FtsQ	NMV_0467	NMC1739	NMA2059	NMB0425	NMCC_1719
ftsA	cell division protein FtsA	NMV_0468	NMC1738	NMA2058	NMB0426	NMCC_1718
ftsZ	cell division protein FtsZ	NMV_0469	NMC1737	NMA2057	NMB0427	NMCC_1717
_	putative permease	NMV_0470	NMC1735	NMA2056	NMB0428	NMCC_1716
_	putative methylisocitrate lyase (2-methylisocitrate lyase)	NMV_0472	NMC1733	NMA2055	NMB0430	NMCC_1715
prpC	2-methylcitrate synthase (methylcitrate synthase; citrate synthase 2)	NMV_0473	NMC1732	NMA2054	NMB0431	NMCC_1714
acnA	aconitate hydratase 1 (citrate hydro-lyase 1; aconitase 1)	NMV_0476	NMC1729	NMA2052	NMB0433	NMCC_1713
_	conserved hypothetical protein	NMV_0477	NMC1728	NMA2051	NMB0434	NMCC_1712
ackA2	acetate kinase 2 (acetokinase 2)	NMV_0478	NMC1727	NMA2050	NMB0435	NMCC_1711
_	conserved hypothetical protein	NMV_0479	NMC1726	NMA2049	NMB0436	NMCC_1710
_	putative HTH-type transcriptional regulator	NMV_0480	NMC1725	NMA2048	NMB0437	NMCC_1709
_	hypothetical protein	NMV_0481	NMC1724	NMA2047	NMB0438	NMCC_1708
_	putative NnrS-like protein	NMV_0482	NMC1722	NMA2046	NMB0439	NMCC_1707
_	putative prephenate dehydrogenase (PDH)	NMV_0483	NMC1721	NMA2045	NMB0440	NMCC_1706
_	putative nitrilase	NMV_0484	NMC1720	NMA2044	NMB0441	NMCC_1705
opaA	opacity protein A (pseudogene)	NMV_0485/NMV_0485.1	NMC1719	NMA2043	NMB0442	NMCC_1704
_	putative transporter	NMV_0488	NMC1708	NMA2041	NMB0444	NMCC_1700
_	putative transporter	NMV_0489	NMC1706	NMA2040	NMB0445	NMCC_1698
pheA	P-protein [includes: chorismate mutase (CM) and prephenate dehydratase (PDT)]	NMV_0490	NMC1705	NMA2039	NMB0446	NMCC_1697
recO	DNA repair protein RecO (recombination protein O)	NMV_0491	NMC1704	NMA2038	NMB0447	NMCC_1696
pdxJ	pyridoxal phosphate biosynthetic protein PdxJ (PNP synthase)	NMV_0492	NMC1703	NMA2037	NMB0448	NMCC_1695
_	hypothetical protein	NMV_0493	NMC1702/NEIMF11776	NMA2036	NMB0449/NMB0450	NMCC_1694
_	conserved hypothetical integral membrane protein	NMV_0494	NMC1701	NMA2035	NMB0451	NMCC_1693
acpS	holo-(acyl-carrier protein) synthase (holo-ACP synthase; 4'-phosphopantetheinyl transferase AcpS)	NMV_0495	NMC1700	NMA2033	NMB0452	NMCC_1692
_	putative mutator MutT protein (7,8-dihydro-8-oxoguanine-triphosphatase; 8-oxo-dGTPase; dGTP pyrophosphohydrolase)	NMV_0496	NMC1699	NMA2032	NMB0453	NMCC_1691
_	hypothetical protein	NMV_0497	NMC1698	NMA2031	NMB0454	NMCC_1690
_	putative methylase	NMV_0498	NMC1697	NMA2030	NMB0455	NMCC_1689
amiC	N-acetylmuramoyl-L-alanine amidase AmiC	NMV_0500	NMC1694	NMA2028	NMB0456	NMCC_1687
_	putative ATPase	NMV_0501	NMC1693	NMA2027	NMB0457	NMCC_1686
murI	glutamate racemase	NMV_0503	NMC1692	NMA2026	NMB0458	NMCC_1685
_	conserved hypothetical protein	NMV_0504	NMC1357	NMA1635	NMB0459	NMCC_1683
tbp2	transferrin-binding protein 2 (TbpB)	NMV_0506	NMC1691	NMA2025	NMB0460	NMCC_1682
tbp1	transferrin-binding protein 1 (TbpA)	NMV_0507	NMC1690	NMA2024	NMB0461	NMCC_1681
_	putative spermidine/putrescine-binding lipoprotein	NMV_0508	NMC1689	NMA2023	NMB0462	NMCC_1680
rpsT	30S ribosomal protein S20	NMV_0509	NMC1688	NMA2022	NMB0463	NMCC_1679
_	putative phospholipase A1 (detergent-resistant phospholipase A; DR-phospholipase A; phosphatidylcholine 1-acylhydrolase; outer-membrane phospholipase A; OM PLA)	NMV_0510	NMC1687	NMA2021	NMB0464	NMCC_1678
_	conserved hypothetical integral membrane protein	NMV_0511	NMC1686	NMA2020	NMB0465	NMCC_1677
aspS	aspartyl-tRNA synthetase (aspartate--tRNA ligase; AspRS)	NMV_0512	NMC1684	NMA2019	NMB0466	NMCC_1676
_	hypothetical periplasmic protein	NMV_0513	NMC1683	NMA2018	NMB0467	NMCC_1675
speA	biosynthetic arginine decarboxylase (ADC)	NMV_0514	NMC1682	NMA2017	NMB0468	NMCC_1674
speB	agmatinase (agmatine ureohydrolase; AUH)	NMV_0515	NMC1680	NMA2016	NMB0469	NMCC_1673
_	putative transporter	NMV_0516	NMC1679	NMA2015	NMB0470	NMCC_1672
_	conserved hypothetical periplasmic protein	NMV_0517	NMC1677	NMA2014	NMB0471	NMCC_1671
bioF	8-amino-7-oxonoanoate synthase (AONS; 8-amino-7-ketopelargonate synthase; 7-keto-8-amino-pelargonic acid synthetase; 7-KAP synthetase; L-alanine--pimelyl CoA ligase)	NMV_0519	NMC1676	NMA2013	NMB0472	NMCC_1670
_	conserved hypothetical protein	NMV_0520	NMC1675	NMA2012	NMB0473	NMCC_1669
bioC	biotin biosynthesis protein BioC	NMV_0521	NMC1674	NMA2011	NMB0474	NMCC_1668
_	conserved hypothetical TPR-containing protein	NMV_0522	NMC1673	NMA2010	NMB0475	NMCC_1667
_	hypothetical protein	NMV_0523	NMC1672	NMA2009	NMB0476	NMCC_1666
_	putative ATP/GTP-binding protein	NMV_0524	NMC1671	NMA2008	NMB0477	NMCC_1665
_	hypothetical protein	NMV_0525	NMC1670	NMA2007	NMB0478	NMCC_1664
_	conserved hypothetical protein	NMV_0526	NMC1669	NMA2006	NMB0479	NMCC_1663
_	hypothetical protein	NMV_0529	NMC1665	NMA2003	NMB0482	NMCC_1659
_	hypothetical integral membrane protein	NMV_0530	NMC1664	NMA2002	NMB0483	NMCC_1658
_	hypothetical protein	NMV_0531	NMC1663	NMA2001	NMB0484	NMCC_1657
_	conserved hypothetical protein	NMV_0532	NMC1662	NMA2000	NMB0485	NMCC_1656
_	putative phage replication initiation factor (pseudogene)	NMV_0533/NMV_0534	NMC1661	NMA1999	NMB0486	NMCC_1655
tpsB1	TpsA1 activation/secretion protein TpsB1	NMV_0555	NMC0443	NMA0687	NMB0496	NMCC_0448
tpsA1	haemagglutinin/hemolysin-related protein TpsA1	NMV_0556	NMC0444	NMA0688	NMB0497	NMCC_0449
_	conserved hypothetical protein	NMV_0563	NMC0453	NMA0693	NMB0507	NMCC_0227/NEIMB_0220
_	conserved hypothetical protein	NMV_0564	NMC0454	NMA0694	NMB0508	NMCC_0226
_	conserved hypothetical protein	NMV_0572	NMC0449	NMA0694	NMB0508	NMCC_0226
_	hypothetical protein	NMV_0576	NMC0457	NMA0696	NMB0516	NMCC_0458
_	hypothetical protein	NMV_0578	NMC0457	NMA0696	NMB0516	NMCC_0458
_	conserved hypothetical protein	NMV_0581	NMC0453	NMA0693	NMB0507	NMCC_0227/NEIMB_0220
_	conserved hypothetical protein	NMV_0582	NMC0454	NMA0694	NMB0510	NMCC_0226
_	conserved hypothetical protein	NMV_0584	NMC1958	NMA0459	NMB1983	NMCC_0224
_	hypothetical protein	NMV_0621	NMC1660	NMA1998	NMB1740	NMCC_1654
_	hypothetical protein	NMV_0622	NMC1660	NMA1997	NEIMB1847	NMCC_1653
_	hypothetical integral membrane protein	NMV_0623	NEIMF11731	NEIMA2043	NMB1739	NMCC_1652
_	putative FrpA/C secretion adaptor protein	NMV_0624	NMC1658	NMA1996	NMB1738	NMCC_1651
_	putative TolC outer membrane protein	NMV_0625	NMC1657	NMA1994	NMB1737	NMCC_1650
_	IS630 family transposase (pseudogene)	NMV_0626	NMC1656	NMA1992	NMB1736	NMCC_1649/NEIMB_1683
relA	GTP pyrophosphokinase (ATP:GTP 3'-pyrophosphotransferase; ppGpp synthetase I; (P)ppGpp synthetase)	NMV_0628	NMC1655	NMA1991	NMB1735	NMCC_1648
grxB	glutaredoxin 2 (Grx2)	NMV_0629	NMC1654	NMA1990	NMB1734	NMCC_1647
_	hypothetical integral membrane protein	NMV_0630	NMC1653	NMA1989	NMB1733	NMCC_1646
_	putative heavy metal transport protein	NMV_0632	NMC1652	NMA1988	NMB1732	NMCC_1645
_	putative metallopeptidase	NMV_0634	NMC1651	NMA1986	NMB1731	NMCC_1644
tonB	TonB protein	NMV_0636	NMC1650	NMA1985	NMB1730	NMCC_1643
exbB	biopolymer transport ExbB protein	NMV_0637	NMC1649	NMA1984	NMB1729	NMCC_1642
exbD	biopolymer transport ExbD protein	NMV_0638	NMC1648	NMA1983	NMB1728	NMCC_1641
_	conserved hypothetical protein	NMV_0640	NMC1647	NMA1982	NMB1727	NMCC_1640
_	putative metallopeptidase	NMV_0641	NMC1646	NMA1981	NMB1726	NMCC_1639
ccoN	cytochrome c oxidase polypeptide I	NMV_0642	NMC1645	NMA1980	NMB1725	NMCC_1638
ccoO	cytochrome c oxidase polypeptide II	NMV_0643	NMC1643	NMA1979	NMB1724	NMCC_1637
ccoQ	cytochrome c oxidase polypeptide IV	NMV_0644	NEIMF11713	NMA1978	NEIMB1827	NMCC_1636
ccoP	cytochrome c oxidase polypeptide III	NMV_0645	NMC1640	NMA1977	NMB1723	NMCC_1635
_	conserved hypothetical integral membrane protein	NMV_0647	NMC1639	NMA1975	NMB1721	NMCC_1633
recC	exodeoxyribonuclease V gamma chain	NMV_0648	NMC1638	NMA1974	NMB1720	NMCC_1632
mrtF	transport protein MrtF	NMV_0649	NMC1637	NMA1973	NMB1719	NMCC_1631
_	hypothetical protein	NMV_0651	NMC1636	NMA1972	NMB1718	NMCC_1630
mtrR	HTH-type transcriptional regulator MtrR	NMV_0652	NMC1635	NMA1971	NMB1717	NMCC_1629
mtrC	membrane fusion protein MtrC	NMV_0653	NMC1634	NMA1970	NMB1716	NMCC_1628
mtrD	drug efflux transport protein MtrD	NMV_0654	NMC1633	NMA1969	NMB1715	NMCC_1627
mtrE	outer-membrane lipoprotein MtrE	NMV_0655	NMC1632	NMA1968	NMB1714	NMCC_1626
_	hypothetical protein	NMV_0656	NMC0338	NMA1967	NMB1882	NMCC_1625
_	putative L-lactate permease-related protein	NMV_0657	NMC1630	NMA1966	NMB1712	NMCC_1624
_	putative HTH-type transcriptional regulator	NMV_0658	NMC1629	NMA1965	NMB1711	NMCC_1623
gdhA	NADP-specific glutamate dehydrogenase (NADP-GDH)	NMV_0661	NMC1625	NMA1964	NMB1710	NMCC_1621
thyA	thymidylate synthase (TS; TSase)	NMV_0663	NMC1624	NMA1963	NMB1709	NMCC_1620
_	putative sodium-dependent transporter	NMV_0666	NMC1622	NMA1961	NMB1707	NMCC_1617
rfaK	alpha 1,2 N-acetylglucosamine transferase	NMV_0667	NMC1619	NMA1959	NMB1705	NMCC_1616
lgtF	beta-1,4-glucosyltransferase	NMV_0668	NMC1618	NMA1958	NMB1704	NMCC_1615
fabF2	3-oxoacyl-(acyl-carrier-protein) synthase II (beta-ketoacyl-ACP synthase II; KAS II)	NMV_0669	NMC1617	NMA1957	NMB1703	NMCC_1613
_	conserved hypothetical protein	NMV_0672	NMC1615	NMA1955	NMB1699	NMCC_1611
_	conserved hypothetical integral membrane protein	NMV_0674	NMC1614	NMA1954	NEIMB1796	NMCC_1609
_	conserved hypothetical protein	NMV_0675	NMC1613	NMA1953	NEIMB1795	NMCC_1608
ubiD	3-octaprenyl-4-hydroxybenzoate carboxy-lyase (polyprenyl p-hydroxybenzoate decarboxylase)	NMV_0676	NMC1611	NMA1952	NMB1694	NMCC_1607
_	putative AsmA-like protein	NMV_0677	NMC1610	NMA1951	NMB1693	NMCC_1606
folP	dihydropteroate synthase (DHPS; dihydropteroate pyrophosphorylase)	NMV_0679	NMC1609	NMA1950	NMB1691	NMCC_1604
glmM	phosphoglucosamine mutase	NMV_0680	NMC1608	NMA1949	NMB1690	NMCC_1603
_	putative DedA-family integral membrane protein	NMV_0681	NMC1607	NMA1948	NMB1689	NMCC_1602
_	putative L-asparaginase I (L-asparagine amidohydrolase I; L-ASNase I)	NMV_0682	NMC1606	NMA1947	NMB1688	NMCC_1601
_	putative deoxyribonuclease	NMV_0683	NMC1605	NMA1946	NMB1687	NMCC_1600
prfA	peptide chain release factor I (RF-1)	NMV_0684	NMC1604	NMA1945	NMB1686	NMCC_1599
ldhA	D-lactate dehydrogenase (D-LDH; fermentative lactate dehydrogenase)	NMV_0685	NMC1603	NMA1944	NMB1685	NMCC_1598
serS	seryl-tRNA synthetase (serine--tRNA ligase; SerRS)	NMV_0686	NMC1602	NMA1943	NMB1684	NMCC_1597
_	putative (di)nucleoside polyphosphate hydrolase	NMV_0687	NMC1601	NMA1942	NMB1683	NMCC_1596
parE	topoisomerase IV subunit B	NMV_0688	NMC1600	NMA1941	NMB1682	NMCC_1595
_	conserved hypothetical protein	NMV_0689	NMC1599	NMA1940	NMB1681	NMCC_1594
aroC	chorismate synthase (5-enolpyruvylshikimate-3-phosphate phospholyase)	NMV_0690	NMC1598	NMA1939	NMB1680	NMCC_1593
trmA	tRNA (uracil-5-)-methyltransferase (tRNA(M-5-U54)-methyltransferase; RUMT)	NMV_0691	NMC1597	NMA1938	NMB1679	NMCC_1592
tyrB	aromatic amino acid aminotransferase (AROAT; ARAT)	NMV_0692	NMC1596	NMA1937	NMB1678	NMCC_1591
_	putative cytochrome c	NMV_0694	NMC1595	NMA1936	NMB1677	NMCC_1589
gcvP	glycine dehydrogenase [decarboxylating] (glycine decarboxylase; glycine cleavage system P-protein)	NMV_0696	NMC1594	NMA1934	NMB1676	NMCC_1587
_	hypothetical integral membrane protein	NMV_0697	NMC1593	NMA1933	NMB1675	NMCC_1586
_	putative lipolytic enzyme	NMV_0698	NMC1592	NMA1932	NMB1674	NMCC_1585
tag	DNA-3-methyladenine glycosylase I (3-methyladenine-DNA glycosylase I, constitutive; TAG I; DNA-3-methyladenine glycosidase I)	NMV_0699	NMC1591	NMA1931	NMB1673	NMCC_1584
_	conserved hypothetical lipoprotein	NMV_0700	NMC1590	NMA1930	NMB1672	NMCC_1583
_	conserved hypothetical protein	NMV_0701	NMC1589	NMA1929	NMB1671	NMCC_1582
_	conserved hypothetical integral membrane protein	NMV_0702	NMC1588	NMA1928	NMB1670	NMCC_1581
hemO	heme oxygenase HemO	NMV_0703	NMC1587	NMA1927	NMB1669	NMCC_1580
hpuB	hemoglobin-haptoglobin utilization protein B	NMV_0704	NMC1586/NEIMF11655	NMA1925	NMB1668	NMCC_1579
_	putative peptidase	NMV_0710	NMC1582	NMA1923	NMB1664	NMCC_1575
_	putative hydrolase	NMV_0711	NMC1581	NMA1921	NMB1663	NMCC_1573
apt	adenine phosphoribosyltransferase (APRT)	NMV_0712	NMC1580	NMA1920	NMB1662	NMCC_1572
gmk	guanylate kinase (GMP kinase)	NMV_0713	NMC1579	NMA1919	NMB1661	NMCC_1571
rpoZ	DNA-directed RNA polymerase omega chain (RNAP omega subunit; transcriptase omega chain; RNA polymerase omega subunit)	NMV_0714	NMC1578	NMA1918	NMB1660	NMCC_1570
spoT	guanosine-3',5'-bis(diphosphate) 3'-pyrophophohydrolase ((ppGpp)ase; penta-phosphate guanosine-3'-pyrophosphohydrolase)	NMV_0715	NMC1577	NMA1917	NMB1659	NMCC_1569
coaBC	coenzyme A biosynthesis bifunctional protein CoaBC (DNA/pantothenate metabolism flavoprotein) [includes: phosphopantothenoylcysteine decarboxylase (PPCDC; CoaC) and phosphopantothenate--cysteine ligase (phosphopantothenoylcysteine synthase; PPC synthetase; PPCS; CoaB)]	NMV_0716	NMC1576	NMA1916	NMB1658	NMCC_1568
comE3	DNA-binding competence protein ComE3	NMV_0721	NMC1574	NMA1915	NMB1657	NEIMB_1595
_	hypothetical protein	NMV_0723	NMC1572	NMA1913	NMB1656	NMCC_1559
_	putative adenine-specific methylase	NMV_0724	NMC1571	NMA1912	NMB1655	NMCC_1558
_	conserved hypothetical periplasmic protein	NMV_0726	NMC1570	NMA1911	NMB1654	NMCC_1556
_	conserved hypothetical protein	NMV_0727	NMC1569	NMA1909	NMB1653	NMCC_1555
_	conserved hypothetical protein	NMV_0728	NMC1568	NMA1908	NMB1652	NMCC_1554
alr	alanine racemase	NMV_0732	NMC1567	NMA1906	NMB1651	NMCC_1552
lrp	putative leucine-responsive regulatory protein	NMV_0733	NMC1566	NMA1905	NMB1650	NMCC_1551
dsbB	disulfide bond formation protein B (disulfide oxidoreductase)	NMV_0735	NMC1564	NMA1903	NMB1649	NMCC_1549
_	conserved hypothetical protein	NMV_0736	NMC1563	NMA1902	NMB1648	NMCC_1548
_	putative amino-acid symporter	NMV_0737	NMC1562	NMA1901	NMB1647	NMCC_1547
_	putative hemolysin III (Hly-III)	NMV_0738	NMC1560	NMA1900	NMB1646	NMCC_1546
_	conserved hypothetical integral membrane protein	NMV_0739	NMC1559	NMA1899	NMB1645	NMCC_1545
_	putative GTP-binding protein	NMV_0740	NMC1558	NMA1898	NMB1644	NMCC_1544
infB	translation initiation factor IF-2	NMV_0741	NMC1557	NMA1897	NMB1643	NMCC_1543
nusA	transcription elongation protein nusA (N utilization substance protein A; L factor)	NMV_0742	NMC1556	NMA1896	NMB1642	NMCC_1542
_	conserved hypothetical protein	NMV_0743	NMC1555	NMA1895	NMB1641	NMCC_1541
serC	phosphoserine aminotransferase (PSAT)	NMV_0744	NMC1554	NMA1894	NMB1640	NMCC_1540
_	putative sulfatase	NMV_0745	NMC1553	NMA1892	NMB1638	NMCC_1538
_	putative nitroreductase	NMV_0746	NMC1552	NMA1891	NMB1637	NMCC_1537
opaB	opacity protein B (pseudogene)	NMV_0747/NMV_0747.1	NMC1551	NMA1890	NMB1636	NMCC_1536
norB	nitric oxide reductase (pseudogene)	NMV_0752/NMV_0753	NMC1548/NEIMF11610	NMA1886	NMB1622	NMCC_1531
_	putative phospholipid hydroperoxide glutathione peroxidase (PHGPx)	NMV_0754	NMC1547	NMA1820	NMB1621	NMCC_1530
_	putative muramoyltetrapeptide carboxypeptidase (LD-carboxypeptidase A)	NMV_0755	NMC1546	NMA1819	NMB1620	NMCC_1529
_	conserved hypothetical protein	NMV_0756	NMC1545	NMA1818	NMB1619	NMCC_1528
rnhA	ribonuclease HI (RNase HI)	NMV_0759	NMC1544	NMA1817	NMB1618	NMCC_1527
_	putative tellurite resistance protein TehB	NMV_0760	NEIMF11599/NEIMF11604	NMA1816	NMB1617	NMCC_1526
thiD	phosphomethylpyrimidine kinase (HMP-phosphate kinase; HMP-P kinase)	NMV_0761	NMC1538	NMA1815	NMB1616	NMCC_1525
trkA	Trk system potassium uptake protein TrkA (K(+)-uptake protein TrkA)	NMV_0765	NMC1535	NMA1813	NMB1614	NMCC_1520
fumA	fumarate hydratase class I (fumarase)	NMV_0766	NMC1534	NMA1812	NMB1613	NMCC_1519
_	putative amino acid-binding lipoprotein (HBP)	NMV_0767	NMC1533	NMA1811	NMB1612	NMCC_1518
_	hypothetical protein	NMV_0768	NMC1532	NMA1810	NMB1611	NMCC_1517
_	hypothetical protein	NMV_0769	NMC1531	NMA1809	NMB1610	NMCC_1516
metZ	O-succinylhomoserine sulfhydrylase (OSH sulfhydrylase)	NMV_0770	NMC1530	NMA1808	NMB1609	NMCC_1515
_	conserved hypothetical protein	NMV_0771	NEIMF11589	NMA1807	NEIMB1698	NMCC_1514
_	conserved hypothetical protein	NMV_0772	NMC1528	NMA1806	NMB1608	NMCC_1513
_	putative two-component system transcriptional regulator protein	NMV_0773	NMC1527	NMA1805	NMB1607	NMCC_1512
_	putative two-component system sensor protein	NMV_0774	NEIMF11586/NMC1526	NMA1803	NEIMB1695/NMB1606	NEIMB_1544/NMCC_1511
parC	topoisomerase IV subunit A	NMV_0775	NMC1525	NMA1802	NMB1605	NMCC_1510
gpm	2,3-bisphosphoglycerate-dependent phosphoglycerate mutase (phosphoglyceromutase; PGAM; BPG-dependent PGAM; dPGM)	NMV_0776	NMC1524	NMA1801	NMB1604	NMCC_1509
alaS	alanyl-tRNA synthetase (alanine--tRNA ligase; AlaRS)	NMV_0785	NMC1518	NMA1788	NMB1595	NMCC_1505
_	putative spermidine/putrescine-binding lipoprotein	NMV_0786	NMC1516	NMA1786	NMB1594	NMCC_1504
_	conserved hypothetical integral membrane protein	NMV_0787	NMC1515	NMA1785	NMB1593	NMCC_1503
_	conserved hypothetical protein	NMV_0788	NMC1514	NMA1784	NMB1592	NEIMB_1534
_	putative HTH-type transcriptional regulator	NMV_0789	NMC1513	NMA1783	NMB1591	NMCC_1501
_	conserved hypothetical protein	NMV_0791	NMC1512	NMA1782	NMB1590	NMCC_1500
_	hypothetical protein	NMV_0792	NMC1511	NMA1781/NMA1780	NEIMB1676/NEIMB1677	NMCC_1499
pgsA	CDP-diacylglycerol--glycerol-3-phosphate 3-phosphatidyltransferase (phosphatidylglycerophosphate synthase; PGP synthase)	NMV_0794	NMC1509	NMA1779	NMB1588	NMCC_1498
_	putative peptidase	NMV_0795	NMC1508	NMA1778	NMB1587	NMCC_1491
_	putative transporter	NMV_0796	NMC1507	NMA1777	NMB1586	NMCC_1490
_	putative 2-hydroxy-3-oxopropionate reductase (tartronate semialdehyde reductase; TSAR)	NMV_0800	NMC1504	NMA1773	NMB1584	NMCC_1488
hisB	imidazoleglycerol-phosphate dehydratase (IGPD)	NMV_0801	NMC1503	NMA1772	NMB1583	NMCC_1487
hisC	histidinol-phosphate aminotransferase (imidazole acetol-phosphate transaminase)	NMV_0802	NMC1502	NMA1771	NMB1582	NMCC_1486
hisD	histidinol dehydrogenase (HDH)	NMV_0803	NMC1501	NMA1770	NMB1581	NMCC_1485
_	conserved hypothetical protein	NMV_0804	NMC1500	NMA1769	NMB1580	NMCC_1484
hisG	ATP phosphoribosyltransferase (ATP-PRTase; ATP-PRT)	NMV_0805	NMC1499	NMA1768	NMB1579	NMCC_1483
_	putative SCO1-like lipoprotein	NMV_0806	NMC1498	NMA1767	NMB1578	NMCC_1482
ilvI	acetolactate synthase large subunit (AHAS; acetohydroxy-acid synthase large subunit; ALS)	NMV_0823	NMC1497	NMA1766	NMB1577	NMCC_1480
ilvH	acetolactate synthase small subunit (AHAS; acetohydroxy-acid synthase small subunit; ALS)	NMV_0824	NMC1496	NMA1765	NMB1576	NMCC_1479
_	conserved hypothetical protein	NMV_0825	NMC1495	NMA1764	NMB1575	NMCC_1478
ilvC	ketol-acid reductoisomerase (acetohydroxy-acid isomeroreductase; alpha-keto-beta-hydroxylacil reductoisomerase)	NMV_0826	NMC1494	NMA1763	NMB1574	NMCC_1477
argF	ornithine carbamoyltransferase (OTCase)	NMV_0827	NMC1493	NMA1762	NMB1573	NMCC_1476
acnB	aconitate hydratase 2 (citrate hydro-lyase 2; aconitase 2)	NMV_0828	NMC1492	NMA1761	NMB1572	NMCC_1475
_	conserved hypothetical integral membrane protein	NMV_0829	NMC1491	NMA1760	NMB1571	NMCC_1474
_	conserved hypothetical integral membrane protein	NMV_0830	NMC1490	NMA1759	NMB1570	NMCC_1472
pepA	cytosol aminopeptidase (leucine aminopeptidase; LAP; leucyl aminopeptidase)	NMV_0831	NMC1489	NMA1758	NMB1569	NMCC_1473
_	putative DNA polymerase III chi subunit	NMV_0832	NMC1488	NMA1757	NMB1568	NMCC_1471
_	putative membrane-associated peptidyl-prolyl isomerase (peptidyl-prolyl cis-trans isomerase; PPIase; rotamase; cyclophilin; FKBP65)	NMV_0833	NMC1487	NMA1756	NMB1567	NMCC_1470
purN	phosphoribosylglycinamide formyltransferase (GART; GAR transformylase; 5'-phosphoribosylglycinamide transformylase)	NMV_0834	NMC1486	NMA1755	NMB1566	NMCC_1469
_	conserved hypothetical periplasmic protein	NMV_0835	NMC1485	NMA1754	NMB1565	NMCC_1468
_	putative OsmC-like protein	NMV_0836	NMC1483	NMA1753	NMB1564	NMCC_1467
_	putative HTH-type transcriptional regulator	NMV_0837	NMC1481	NMA1751	NMB1563	NMCC_1465
_	conserved hypothetical integral membrane protein	NMV_0838	NMC1480	NMA1750	NMB1562	NMCC_1464
_	putative HTH-type transcriptional regulator	NMV_0839	NMC1479	NMA1749	NMB1561	NMCC_1463
glnS	glutaminyl-tRNA synthetase (glutamine--tRNA ligase; GlnRS)	NMV_0840	NMC1478	NMA1748	NMB1560	NMCC_1462
gshB	glutathione synthetase (glutathione synthase; GSH synthetase; GSH-S; GSHase)	NMV_0841	NMC1477	NMA1747	NMB1559	NMCC_1461
dgk	diacylglycerol kinase (DAGK; diglyceride kinase; DGK)	NMV_0842	NMC1475	NMA1746	NMB1558	NMCC_1460
_	conserved hypothetical periplasmic protein	NMV_0843	NMC1474	NMA1745	NMB1557	NMCC_1459
trmU	tRNA (5-methylaminomethyl-2-thiouridylate)-methyltransferase	NMV_0844	NMC1473	NMA1744	NMB1556	NMCC_1458
fadD1	long-chain-fatty-acid--CoA-ligase (long-chain acyl-CoA synthetase)	NMV_0845	NMC1472	NMA1743	NMB1555	NMCC_1457
pyrG	CTP synthase (UTP--ammonia ligase; CTP synthetase)	NMV_0846	NMC1471	NMA1742	NMB1554	NMCC_1456
lbpB	lactoferrin-binding protein B (LbpB)	NMV_0848	NMC1469	NMA1740	NMB1541	NMCC_1453
lbpA	lactoferrin-binding protein A (LbpA)	NMV_0849	NMC1468	NMA1739	NMB1540	NMCC_1452
_	ISNme1 transposase	NMV_0850	NMC11467	NMA1738	NMB1539	NMCC_1447/NMCC_1448
rpoD	RNA polymerase sigma factor RpoD (Sigma-70)	NMV_0851	NMC1466	NMA1737	NMB1538	NMCC_1446
dnaG	DNA primase	NMV_0852	NMC1465	NMA1736	NMB1537	NMCC_1445
secA	preprotein translocase SecA subunit	NMV_0853	NMC1464	NMA1735	NMB1536	NMCC_1444
_	conserved hypothetical protein	NMV_0854	NEIMF11518	NMA1734	NEIMB1618	NMCC_1443
_	H.8 outer-membrane lipoprotein	NMV_0855	NMC1462	NMA1733	NMB1533	NMCC_1441
_	conserved hypothetical protein	NMV_0856	NMC1461	NMA1732	NMB1532	NMCC_1440
_	conserved hypothetical protein	NMV_0857	NMC1460	NMA1731	NMB1531	NMCC_1439
dapE	succinyl-diaminopimelate desuccinylase (SDAP)	NMV_0858	NMC1459	NMA1730	NMB1530	NMCC_1438
_	methylated-DNA--protein-cysteine methyltransferase (6-O-methylguanine-DNA methyltransferase; MGMT; O-6-methylguanine-DNA-alkyltransferase)	NMV_0861	NMC1457	NMA1728	NMB1528	NMCC_1436
rfaF	ADP-heptose:LPS heptosyltransferase II	NMV_0862	NMC1456	NMA1727	NMB1527	NMCC_1433
smpB	SsrA-binding protein	NMV_0863	NMC1455	NMA1726	NMB1526	NMCC_1432
_	putative D-lactate dehydrogenase [cytochrome] (D-lactate ferricytochrome c oxidoreductase; D-LCR)	NMV_0868	NMC1453	NMA1724	NMB1524	NMCC_1431
_	H.8-like outer-membrane lipoprotein	NMV_0869	NEIMF11504	NEIMA1749	NMB1523	NMCC_1429
_	putative FKBP-type peptidyl-prolyl cis-trans isomerase (PPIase; rotamase)	NMV_0870	NMC1451	NMA1722	NMB1522	NMCC_1428
_	putative phytoene synthase	NMV_0871	NMC1450	NMA1721	NMB1521	NMCC_1427
_	conserved hypothetical protein	NMV_0872	NMC1449	NMA1720	NEIMB1603	NMCC_1426
dsbD	thiol:disulfide interchange protein DsbD (protein-disulfide reductase; disulfide reductase)	NMV_0873	NMC1448	NMA1719	NMB1519	NMCC_1425
ackA1	acetate kinase 1 (acetokinase 1)	NMV_0875	NMC1447	NMA1718	NMB1518	NMCC_1423
_	hypothetical protein	NMV_0876	NMC1446	NMA1717	NMB1517	NMCC_1422
_	putative cytochrome cbb3 oxidase maturation protein	NMV_0877	NMC1445	NMA1716	NMB1516	NMCC_1421
_	putative transporter	NMV_0878	NMC1444	NMA1715	NMB1515	NMCC_1420
dnaQ	DNA polymerase III epsilon subunit	NMV_0879	NMC1443	NMA1714	NMB1514	NMCC_1419
ispD	2-C-methyl-D-erythritol 4-phosphate cytidylyltransferase (4-diphosphocytidyl-2C-methyl-D-erythritol synthase; MEP cytidylyltransferase; MCT)	NMV_0880	NMC1442	NMA1713	NMB1513	NMCC_1418
ispF	2-C-methyl-D-erythritol 2,4-cyclodiphosphate synthase (MECPS; MECDP-synthase)	NMV_0881	NMC1441	NMA1712	NMB1512	NMCC_1417
rpiA	ribose-5-phosphate isomerase A (phosphoriboisomerase A; PRI)	NMV_0882	NMC1440	NMA1711	NMB1511	NMCC_1416
_	putative periplasmic nuclease	NMV_0883	NMC1439	NMA1710	NMB1510	NMCC_1415
_	putative amino acid ABC transporter permease protein	NMV_0884	NMC1438	NMA1709	NMB1509	NMCC_1414
_	conserved hypothetical integral membrane protein	NMV_0885	NMC1437	NMA1708	NMB1508	NMCC_1413
argS	arginyl-tRNA synthetase (arginine--tRNA ligase; ArgRS)	NMV_0886	NMC1436	NMA1707	NMB1506	NMCC_1411
pncB	nicotinate phosphoribosyltransferase (NAPRTase)	NMV_0887	NMC1435	NMA1706	NMB1505	NMCC_1410
_	putative segregation and condensation protein A (ScpA)	NMV_0888	NMC1433	NMA1705	NMB1504	NMCC_1409
_	conserved hypothetical protein	NMV_0890	NMC1432	NMA1704	NMB1501	NMCC_1408
_	putative universal stress protein (Usp)	NMV_0891	NMC1431	NMA1703	NMB1500	NMCC_1407
rph	ribonuclease PH (RNase PH; tRNA nucleotidyltransferase)	NMV_0892	NMC1430	NMA1702	NMB1499	NMCC_1406
lysC	aspartokinase (aspartate kinase)	NMV_0893	NMC1429	NMA1701	NMB1498	NMCC_1405
_	putative TonB-dependent receptor	NMV_0894	NMC1428	NMA1700	NMB1497	NMCC_1403
_	conserved hypothetical protein	NMV_0895	NEIMF11480	NMA1699	NMB1494	NMCC_1402
_	putative carbon starvation protein A	NMV_0896	NMC1426	NMA1698	NMB1493	NMCC_1401
_	hypothetical lipoprotein	NMV_0898	NMC1425	NMA1697	NEIMB1577	NMCC_1400
gabD	succinate-semialdehyde dehydrogenase [NADP+] (SSDH)	NMV_0900	NMC1423	NMA1696	NMB1488	NMCC_1399
_	conserved hypothetical protein	NMV_0901	NMC1422	NMA1695	NMB1487	NMCC_1398
_	conserved hypothetical integral membrane protein	NMV_0902	NMC1420	NMA1694	NMB1485	NMCC_1396
surE	5'-nucleotidase SurE (nucleoside 5'-monophosphate phosphohydrolase)	NMV_0903	NMC1419	NMA1693	NMB1484	NMCC_1395
_	putative metallopeptidase	NMV_0904	NMC1418	NMA1692	NMB1483	NMCC_1394
_	putative acyl-CoA thioester hydrolase	NMV_0905	NMC1417	NMA1691	NMB1482	NMCC_1393
_	hypothetical membrane protein	NMV_0906	NEIMF11468	NMA1690	NMB1480	NMCC_1392
recX	regulatory protein RecX	NMV_0907	NMC1415	NMA1689	NMB1479	NMCC_1391
gph1	phosphoglycolate phosphatase 1 (PGPase 1; PGP 1)	NMV_0908	NMC1414	NMA1688	NMB1478	NMCC_1390
gdhB	NAD-specific glutamate dehydrogenase (NAD-GDH)	NMV_0909	NMC1413	NMA1687	NMB1476	NMCC_1388
_	conserved hypothetical periplasmic protein	NMV_0910	NMC1412	NMA1686	NMB1475	NMCC_1387
_	putative tautomerase	NMV_0911	NMC1411	NMA1685	NMB1474	NMCC_1386
_	putative aminotransferase	NMV_0912	NMC1410	NMA1684	NMB1473	NMCC_1385
clpB	chaperone ClpB (short)	NMV_0913	NMC1409	NMA1683	NMB1472	NMCC_1384
trpS	tryptophanyl-tRNA synthetase (tryptophan--tRNA ligase; TrpRS)	NMV_0914	NMC1408	NMA1682	NMB1471	NMCC_1383
_	hypothetical protein	NMV_0915	NMC1407	NMA1681	NMB1470	NMCC_1382
_	conserved hypothetical lipoprotein	NMV_0916	NEIMF11458	NEIMA1704	NMB1468	NMCC_1381
_	putative guanosine-5'-triphosphate,3'-diphosphate diphosphatase (guanosine pentaphosphate phosphohydrolase; pppGpp-5'- phosphohydrolase)	NMV_0917	NMC1405	NMA1679	NMB1467	NMCC_1380
_	conserved hypothetical protein	NMV_0919/NMV_0919.1	NMC1404	NMA1677/NMA1678	NMB1466	NMCC_1379
opaC	opacity protein C (pseudogene)	NMV_0920	NMC1403	NMA1676	NMB1465	NMCC_1378
_	conserved hypothetical protein	NMV_0921	NMC1402	NMA1675	NMB1464	NMCC_1377
_	putative transglycosylase	NMV_0924	NMC1401	NMA1674	NMB1462	NMCC_1375
_	putative transporter	NMV_0925	NMC1400	NMA1673	NMB1461	NMCC_1374
ssb	single-stranded binding protein (SSB; helix-destabilizing protein)	NMV_0926	NMC1398	NMA1672	NMB1460	NMCC_1373
_	putative transporter	NMV_0927	NMC1397	NMA1671	NMB1459	NMCC_1372
fumC	fumarate hydratase class II (fumarase C)	NMV_0928	NMC1396	NMA1670	NMB1458	NMCC_1371
tkt	transketolase (TK)	NMV_0929	NMC1395	NMA1669	NMB1457	NMCC_1370
_	putative ferredoxin	NMV_0930	NMC1394	NMA1668	NMB1454	NMCC_1368
_	conserved hypothetical membrane protein	NMV_0931	NMC1393	NMA1667	NMB1453	NMCC_1367
_	putative dioxygenase	NMV_0932	NMC1392	NMA1666	NMB1452	NMCC_1366
_	putative DnaQ-like exonuclease	NMV_0933	NMC1391	NMA1665	NMB1451	NMCC_1363
_	putative ferredoxin--NADP reductase (FNR; flavodoxin reductase; FLXR; FLDR)	NMV_0934	NMC1389	NMA1664	NMB1450	NMCC_1362
dinB	DNA polymerase IV (Pol IV)	NMV_0938	NMC1386	NMA1661	NMB1448	NMCC_1359
rep	ATP-dependent DNA helicase Rep	NMV_0939	NMC1385	NMA1660	NMB1447	NMCC_1358
aroD	3-dehydroquinate dehydratase (3-dehydroquinase; type I DHQase)	NMV_0940	NMC1383	NMA1659	NMB1446	NMCC_1357
recA	RecA protein (recombinase A)	NMV_0941	NMC1382	NMA1658	NMB1445	NMCC_1356
_	conserved hypothetical protein	NMV_0942	NMC1380	NMA1657	NMB1444	NMCC_1355
dnaZX	DNA polymerase III tau/gamma subunits	NMV_0943	NMC1379	NMA1656	NMB1443	NMCC_1354
mutL	DNA mismatch repair protein MutL	NMV_0944	NMC1378	NMA1655	NMB1442	NMCC_1353
_	conserved hypothetical protein	NMV_0945	NEIMF11429	NMA1654	NEIMB1527	NMCC_1352
_	putative O-methyltransferase	NMV_0946	NMC1376	NMA1653	NMB1441	NMCC_1351
_	conserved hypothetical TPR-containing periplasmic protein	NMV_0947	NMC1375	NMA1652	NMB1440	NMCC_1350
purE	phosphoribosylaminoimidazole carboxylase catalytic subunit (AIR carboxylase; AIRC)	NMV_0948	NMC1374	NMA1651	NMB1439	NMCC_1349
_	putative ferredoxin-like protein	NMV_0949	NMC1373	NMA1650	NMB1438	NMCC_1348
_	conserved hypothetical protein	NMV_0950	NMC1372	NMA1649	NMB1437	NMCC_1347
_	conserved hypothetical protein	NMV_0951	NMC1371	NMA1648	NMB1436	NMCC_1346
_	putative transporter	NMV_0953	NMC1370	NMA1647	NMB1435	NMCC_1345
_	putative phopholipase D-like protein	NMV_0954	NMC1368	NMA1646	NMB1434	NMCC_1344
_	conserved hypothetical lipoprotein	NMV_0955	NMC1367	NMA1645	NMB1433	NMCC_1343
aroA	3-phosphoshikimate 1-carboxyvinyltransferase (5-enolpyruvylshikimate-3-phosphate synthase; EPSP synthase; EPSPS)	NMV_0956	NMC1366	NMA1644	NMB1432	NMCC_1342
greA	transcription elongation factor GreA (transcript cleavage factor GreA)	NMV_0957	NMC1365	NMA1643	NMB1430	NMCC_1341
porA	major outer-membrane protein P.IA (protein IA; PIA; porin)	NMV_0958	NMC1364	NMA1642	NMB1429	NMCC_1338
_	putative metallopeptidase	NMV_0959	NMC1363	NMA1640	NMB1428	NMCC_1337
_	putative transporter	NMV_0960	NMC1362	NMA1639	NMB1426	NMCC_1336
lysS	lysyl-tRNA synthetase (lysine--tRNA ligase; LysRS)	NMV_0961	NMC1361	NMA1638	NMB1425	NMCC_1335
_	conserved hypothetical protein	NMV_0970	NEIMF11412	NMA1637	NEIMB1511	NMCC_1329
_	putative ATP-dependent RNA helicase	NMV_0972	NMC1355	NMA1634	NMB1422	NMCC_1328
dusB	tRNA-dihydrouridine synthase B	NMV_0973	NMC1354	NMA1633	NMB1421	NMCC_1327
_	putative Fis-like DNA-binding protein	NMV_0974	NMC1353	NMA1632	NMB1420	NMCC_1326
ruvC	crossover junction endodeoxyribonuclease RuvC (Holliday junction nuclease RuvC; Holliday junction resolvase RuvC)	NMV_0975	NMC1352	NMA1631	NMB1419	NMCC_1325
_	putative lipid A biosynthesis (KDO)2-(lauroyl)-lipid IVA acyltransferase	NMV_0976	NMC1351	NMA1630	NMB1418	NMCC_1324
_	putative polynucleotidyl transferase	NMV_0979	NMC1348	NMA1628	NMB1417	NMCC_1322
pepN	aminopeptidase N (alpha-aminoacylpeptide hydrolase)	NMV_0980	NMC1347	NMA1627	NMB1416	NMCC_1321
_	FrpA/C protein	NMV_0981	NMC1345	NMA1626	NMB1415	NMCC_1320
_	FrpA/C-like protein	NMV_0984	NMC1345	NMA1623	NMB1403	NMCC_1320
_	putative FrpA/C translocation ATP-binding protein	NMV_0990	NMC1342	NMA1620	NMB1400	NMCC_1317
_	ISNme1 transposase (pseudogene)	NMV_0992/NMV_0993	NMC1340/NMC1341	NMA1618/NMA1619	NMB1399	NMCC_1315/NMCC_1316
sodC	superoxide dismutase [Cu-Zn]	NMV_0995	NMC1339	NMA1617	NMB1398	NMCC_1314
_	hypothetical protein	NMV_0996	NMC1338	NMA1615	NEIMB1474	NMCC_1312
mutY	A/G-specific adenine glycosylase	NMV_0997	NMC1336	NMA1614	NMB1396	NMCC_1311
_	putative L-threonine 3-dehydrogenase (pseudogene)	NMV_0998/NMV_0999	NMC1334	NMA1613/NMA1612	NMB1395	NMCC_1310
eda	KHG/KDPG aldolase [includes: 4-hydroxy-2-oxoglutarate aldolase (2-keto-4-hydroxyglutarate aldolase; KHG-aldolase) and 2-dehydro-3-deoxy-phosphogluconate aldolase (phospho-2- dehydro-3-deoxygluconate aldolase; phospho-2-keto-3-deoxygluconate aldolase; 2-keto-3-deoxy-6-phosphogluconate aldolase; KDPG- aldolase)]	NMV_1000	NMC1333	NMA1611	NMB1394	NMCC_1309
edd	phosphogluconate dehydratase (6-phosphogluconate dehydratase)	NMV_1001	NMC1332	NMA1610	NMB1393	NMCC_1308
zwf	glucose-6-phosphate 1-dehydrogenase (G6PD)	NMV_1002	NMC1331	NMA1609	NMB1392	NMCC_1307
pgl	6-phosphogluconolactonase (6PGL)	NMV_1003	NMC1330	NMA1608	NMB1391	NMCC_1306
glk	glucokinase (glucose kinase)	NMV_1004	NMC1329	NMA1607	NMB1390	NMCC_1305
hexR	HTH-type transcriptional repressor HexR (hex regulon repressor)	NMV_1005	NMC1328	NMA1605	NMB1389	NMCC_1304
pgi1	glucose-6-phosphate isomerase 1 (GPI 1; phosphoglucose isomerase 1; PGI 1; phosphohexose isomerase 1; PHI 1)	NMV_1006	NMC1326	NMA1604	NMB1388	NMCC_1303
_	conserved hypothetical protein	NMV_1007	NMC1325	NMA1603	NMB1387	NMCC_1302
gyrA	DNA gyrase subunit A	NMV_1012	NMC1320	NMA1599	NMB1384	NMCC_1298
hscB	co-chaperone protein Hsc20	NMV_1013	NMC1319	NMA1598	NMB1383	NMCC_1297
_	conserved hypothetical protein	NMV_1014	NEIMF11368	NEIMA1612	NMB1382	NEIMB_1332
_	putative IscA-like protein	NMV_1015	NMC1318	NMA1597	NMB1381	NMCC_1296
_	putative NifU-like protein	NMV_1016	NMC1317	NMA1596	NMB1380	NMCC_1295
_	hypothetical protein	NMV_1017	NEIMF11365	NMA1595	NEIMB1453	NMCC_1294
iscS	cysteine desulfurase (NifS protein homolog)	NMV_1018	NMC1315	NMA1594	NMB1379	NMCC_1293
iscR	iron-sulphur cluster-assembly HTH-type transcriptional repressor IscR	NMV_1019	NMC1314	NMA1593	NMB1378	NMCC_1291
lldA	L-lactate dehydrogenase (cytochrome)	NMV_1020	NMC1312	NMA1592	NMB1377	NMCC_1290
_	putative type III restriction-modification system enzyme Res	NMV_1021	NMC1311	NMA1591	NMB1376	NMCC_1289
_	putative type III restriction-modification system enzyme Mod (pseudogene)	NMV_1022/NMV_1023	NMC1310	NMA1589/NMA1590	NMB1375	NMCC_1288/NMCC_1287
truB	tRNA pseudouridine synthase B (tRNA pseudouridine 55 synthase; Psi55 synthase; tRNA-uridine isomerase; tRNA pseudouridylate synthase)	NMV_1024	NMC1309	NMA1588	NMB1374	NMCC_1286
rbfA	ribosome-binding factor A	NMV_1025	NMC1308	NMA1586	NMB1373	NMCC_1285
clpX	ATP-dependent Clp protease ATP-binding subunit ClpX	NMV_1026	NMC1307	NMA1585	NMB1372	NMCC_1284
argD	acetylornithine/succinyldiaminopimelate aminotransferase (ACOAT; succinyldiaminopimelate transferase; DapATase)	NMV_1027	NMC1306	NMA1584	NMB1371	NMCC_1283
_	conserved hypothetical protein	NMV_1028	NMC1305	NMA1582	NMB1370	NMCC_1282
_	hypothetical lipoprotein (pseudogene)	NMV_1029/NMV_1029.1	NMC1304	NMA1581	NMB1369	NMCC_1281
_	putative ATP-dependent RNA helicase	NMV_1030	NMC1303	NMA1580	NMB1368	NMCC_1279
_	putative methyltransferase	NMV_1031	NMC1302	NMA1579	NMB1367	NMCC_1278
trxA	thioredoxin (TRX)	NMV_1032	NMC1301	NMA1578	NMB1366	NMCC_1277
_	conserved hypothetical protein	NMV_1033	NMC1300	NMA1577	NMB1365	NMCC_1276
nadE	NH(3)-dependent NAD(+) synthetase	NMV_1034	NMC1299	NMA1576	NMB1364	NMCC_1275
xseA	exodeoxyribonuclease VII large subunit (exonuclease VII large subunit)	NMV_1035	NMC1298	NMA1575	NMB1363	NMCC_1274
_	putative transporter	NMV_1036	NMC1297	NMA1574	NMB1362	NMCC_1273
rluB	ribosomal large subunit pseudouridine synthase B (rRNA-uridine isomerase B; rRNA pseudouridylate synthase B)	NMV_1037	NMC1296	NMA1573	NMB1361	NMCC_1272
pdxH	pyridoxamine 5'-phosphate oxidase (PNP/PMP oxidase; PNPOx)	NMV_1038	NMC1295	NMA1572	NMB1360	NMCC_1271
_	putative iron/sulphur-binding oxidoreductase	NMV_1039	NMC1294	NMA1571	NMB1359	NMCC_1270
gatB	aspartyl-tRNA(Asn) amidotransferase subunit B (Asp-ADT subunit B)	NMV_1040	NMC1293	NMA1570	NMB1358	NMCC_1269
_	conserved hypothetical protein	NMV_1041	NMC1292	NMA1569	NMB1357	NMCC_1268
gatA	aspartyl-tRNA(Asn) amidotransferase subunit A (Asp-ADT subunit A)	NMV_1042	NMC1291	NMA1568	NMB1356	NMCC_1267
gatC	aspartyl-tRNA(Asn) amidotransferase subunit C (Asp-ADT subunit C)	NMV_1043	NMC1290	NMA1567	NMB1355	NMCC_1266/NEIMB_1300
_	putative transporter	NMV_1044	NMC1289	NMA1566	NMB1354	NMCC_1265
_	putative aldehyde dehydrogenase-like protein	NMV_1045	NMC1288	NMA1565	NMB1353	NMCC_1264
_	conserved hypothetical protein	NMV_1046	NMC1287	NMA1564	NMB1352	NMCC_1263
_	putative ribosomal RNA small subunit methyltransferase B (rRNA (cytosine-C(5)-)-methyltransferase)	NMV_1047	NMC1286	NMA1563	NMB1351	NMCC_1262
_	conserved hypothetical protein	NMV_1048	NMC1285	NMA1561	NMB1349	NMCC_1261
_	putative tRNA/rRNA methyltransferase	NMV_1049	NMC1284	NMA1560	NMB1348	NMCC_1260
suhB	inositol-1-monophosphatase (IMPase; inositol-1-phosphatase; I-1-Pase)	NMV_1050	NMC1283	NMA1559	NMB1347	NMCC_1259
_	putative TonB-dependent receptor protein (pseudogene)	NMV_1051/NMV_1052	NMC1282	NMA1558	NMB1346	NMCC_1258
_	conserved hypothetical protein	NMV_1053	NMC1281	NMA1557	NMB1345	NMCC_1257
lpdA1	dihydrolipoyl dehydrogenase (pyruvate dehydrogenase E3 component; dihydrolipoamide dehydrogenase)	NMV_1054	NMC1280	NMA1556	NMB1344	NMCC_1256
aceF	dihydrolipoyllysine-residue acetyltransferase (pyruvate dehydrogenase E2 component; dihydrolipoamide acetyltransferase)	NMV_1055	NMC1279	NMA1555	NMB1342	NMCC_1255
aceE	pyruvate dehydrogenase E1 component	NMV_1056	NMC1278	NMA1554	NMB1341	NMCC_1254
proS	prolyl-tRNA synthetase (proline--tRNA ligase; ProRS; global RNA synthesis factor)	NMV_1058	NMC1277	NMA1553	NMB1339	NMCC_1252
_	putative hydrolase	NMV_1059	NMC1276	NMA1552	NMB1338	NMCC_1251
_	conserved hypothetical protein	NMV_1060	NMC1275	NMA1551	NMB1337	NMCC_1250
_	conserved hypothetical protein	NMV_1061	NMC1274	NMA1550	NMB1336	NMCC_1249
_	conserved hypothetical protein	NMV_1062	NMC1273	NMA1549	NMB1335	NMCC_1248
_	putative metallopeptidase	NMV_1063	NMC1271	NMA1547	NMB1333	NMCC_1246
prc	carboxy-terminal processing protease (C-terminal processing protease)	NMV_1064	NMC1270	NMA1546	NMB1332	NMCC_1245
uvrB	UvrABC system protein B (UvrB protein; excinuclease ABC subunit B)	NMV_1065	NMC1269	NMA1545	NMB1331	NMCC_1244
trmB	tRNA (guanine-N(7)-)-methyltransferase (tRNA(m7G46)-methyltransferase)	NMV_1068	NMC1267	NMA1542	NMB1328	NMCC_1243
_	conserved hypothetical TPR-containing protein	NMV_1069	NMC1265	NMA1541	NMB1327	NMCC_1242
uvrC	UvrABC system protein C (UvrC protein; excinuclease ABC subunit C)	NMV_1070	NMC1263	NMA1540	NMB1326	NMCC_1241
_	putative cation-transporting ATPase	NMV_1071	NMC1262	NMA1539	NMB1325	NMCC_1240
trxB	thioredoxin reductase (TRXR)	NMV_1072	NMC1261	NMA1538	NMB1324	NMCC_1239
rpsF	30S ribosomal protein S6	NMV_1073	NMC1260	NMA1537	NMB1323	NMCC_1238
priB	primosomal replication protein n	NMV_1074	NMC1259	NMA1536	NMB1322	NMCC_1237
rpsR	30S ribosomal protein S18	NMV_1075	NMC1258	NMA1535	NMB1321	NMCC_1236
rplI	50S ribosomal protein L9	NMV_1076	NMC1257	NMA1534	NMB1320	NMCC_1235
_	conserved hypothetical integral membrane protein	NMV_1078	NMC1256	NMA1533	NMB1319	NMCC_1232
pss	CDP-diacylglycerol--serine O-phosphatidyltransferase (phosphatidylserine synthase)	NMV_1079	NMC1255	NMA1532	NMB1318	NMCC_1231
_	hypothetical protein	NMV_1080	NMC1254	NMA1531	NMB1317	NMCC_1230
_	hypothetical periplasmic protein	NMV_1081	NMC1253	NMA1529	NEIMB1388	NMCC_1228
_	putative uracil permease (uracil transporter)	NMV_1082	NMC1252	NMA1528	NMB1315	NMCC_1227
ftsK	DNA translocase FtsK	NMV_1083	NMC1251	NMA1527	NMB1314	NMCC_1226
tig	trigger factor (TF)	NMV_1084	NMC1250	NMA1526	NMB1313	NMCC_1225
clpP	ATP-dependent Clp protease proteolytic subunit (endopeptidase Clp)	NMV_1085	NMC1248	NMA1525	NMB1312	NMCC_1224
ispG	4-hydroxy-3-methylbut-2-en-1-yl diphosphate synthase (1-hydroxy-2-methyl-2-(E)-butenyl 4-diphosphate synthase)	NMV_1086	NMC1247	NMA1524	NMB1310	NMCC_1223
pilW	type IV pilus biogenesis lipoprotein PilW	NMV_1087	NMC1246	NMA1523	NMB1309	NMCC_1222
_	conserved hypothetical protein	NMV_1088	NMC1245	NMA1522	NMB1308	NMCC_1221
ndk	nucleoside diphosphate kinase (NDK; NDP kinase; nucleoside-2-P kinase)	NMV_1089	NMC1244	NMA1521	NMB1307	NMCC_1220
_	putative ATPase	NMV_1090	NMC1243	NMA1520	NMB1306	NMCC_1219
_	putative esterase	NMV_1091	NMC1242	NMA1519	NMB1305	NMCC_1218
_	putative alcohol dehydrogenase class III (S-(hydroxymethyl)glutathione dehydrogenase; glutathione-dependent formaldehyde dehydrogenase; FDH;FALDH)	NMV_1092	NMC1241	NMA1518	NMB1304	NMCC_1217
_	putative HTH-type transcriptional regulator	NMV_1093	NMC1240	NMA1517	NMB1303	NMCC_1216
ihfB	integration host factor beta-subunit (IHF-beta)	NMV_1094	NMC1239	NMA1516	NMB1302	NMCC_1215
rpsA	30S ribosomal protein S1	NMV_1095	NMC1238	NMA1515	NMB1301	NMCC_1214
cmk	cytidylate kinase (CK; cytidine monophosphate kinase; CMP kinase)	NMV_1096	NMC1237	NMA1514	NMB1300	NMCC_1213
_	putative sodium-dependent transporter (pseudogene)	NMV_1097/NMV_1097.1/NMV_1098	NMC1236	NMA1509	NMB1299	NMCC_1212
rsuA	ribosomal small subunit pseudouridine synthase A (16S pseudouridylate 516 synthase; 16S pseudouridine 516 synthase; rRNA-uridine isomerase A; rRNA pseudouridylate synthase A)	NMV_1100	NMC1235	NMA1508	NMB1298	NMCC_1211
_	putative membrane-bound lytic murein transglycosylase D (murein hydrolase D)	NMV_1101	NMC1234	NMA1507	NMB1297	NMCC_1210
_	putative methyltransferase	NMV_1102	NMC1233	NMA1506	NMB1296	NMCC_1209
mutM	formamidopyrimidine-DNA glycosylase (FAPY-DNA glycosylase; DNA-(apurinic or apyrimidinic site) lyase MutM; AP lyase MutM)	NMV_1103	NMC1232	NMA1505	NMB1295	NMCC_1208
nlaA	1-acyl-sn-glycerol-3-phosphate acyltransferase NlaA (1-AGP acyltransferase; 1-AGPAT; lysophosphatidic acid acyltransferase; LPAAT)	NMV_1104	NMC1231	NMA1504	NMB1294	NMCC_1207
_	hypothetical periplasmic protein	NMV_1105	NMC1229	NMA1503	NMB1293	NMCC_1206
nrdA	ribonucleoside-diphosphate reductase alpha subunit (ribonucleotide reductase)	NMV_1106	NMC1226	NMA1501	NMB1291	NMCC_1204
nrdB	ribonucleoside-diphosphate reductase beta subunit (ribonucleotide reductase)	NMV_1108	NMC1223	NMA1498	NMB1288	NMCC_1201
_	putative ferredoxin-like protein	NMV_1109	NMC1222	NMA1497	NMB1287	NMCC_1200
_	putative cell division protein FtsB	NMV_1110	NMC1221	NMA1496	NMB1286	NMCC_1199
eno	enolase (2-phosphoglycerate dehydratase; 2-phospho-D-glycerate hydro-lyase)	NMV_1111	NMC1220	NMA1495	NMB1285	NMCC_1198
_	conserved hypothetical integral membrane protein	NMV_1112	NMC1219	NMA1494	NMB1284	NMCC_1197
kdsA	2-dehydro-3-deoxyphosphooctonate aldolase (phospho-2-dehydro-3-deoxyoctonate aldolase; 3-deoxy-D-manno-octulosonic acid 8-phosphate synthetase; KDO-8-phosphate synthetase; KDO 8-P synthase; KDOPS)	NMV_1113	NMC1218	NMA1493	NMB1283	NMCC_1196
panD	aspartate 1-decarboxylase precursor (aspartate alpha-decarboxylase) [contains: aspartate 1-decarboxylase beta and alpha chains]	NMV_1114	NMC1216	NMA1492	NMB1282	NMCC_1195
mfd	transcription-repair coupling factor (TRCF)	NMV_1115	NMC1214	NMA1491	NMB1281	NMCC_1194
_	putative acyl-CoA dehydrogenase	NMV_1116	NMC1213	NMA1490	NMB1280	NMCC_1193
mltB	membrane-bound lytic murein transglycosylase B (murein hydrolase B)	NMV_1118	NMC1212	NMA1488	NMB1279	NMCC_1191
gcr	site-specific recombinase	NMV_1120	NMC1210	NMA1485	NMB1278	NMCC_1190
_	putative transporter	NMV_1121	NMC1208	NMA1483	NMB1277	NMCC_1188
fadD2	long-chain-fatty-acid--CoA ligase (long-chain acyl-CoA synthetase)	NMV_1122	NMC1207	NMA1482	NMB1276	NMCC_1187
_	putative TonB-dependent receptor	NMV_1123	NMC1205	NMA1480	NMB1275	NMCC_1185
_	conserved hypothetical periplasmic protein	NMV_1124	NMC1204	NMA1479	NMB1274	NMCC_1184
_	putative poly(beta-D-mannuronate) O-acetylase (alginate biosynthesis protein AlgI)	NMV_1125	NMC1203	NMA1478	NMB1273	NMCC_1183
_	putative heavy-metal scavenger protein	NMV_1128	NMC1202	NMA1476	NMB1271	NMCC_1181
_	putative methyltransferase (pseudogene)	NMV_1129/NMV_1130	NMC1201	NMA1475	NMB1270	NMCC_1180
_	conserved hypothetical protein	NMV_1131	NMC1200	NMA1474	NMB1269	NMCC_1179
glxK	glycerate kinase	NMV_1132	NMC1199	NMA1473	NMB1268	NMCC_1178
_	putative low molecular weight protein-tyrosine-phosphatase (PTPase; small, acidic phosphotyrosine protein phosphatase; PY protein phosphatase)	NMV_1133	NMC1198	NMA1472	NMB1267	NMCC_1177
_	putative cation uptake HTH-type transcriptional regulator	NMV_1134	NMC1197	NMA1471	NMB1266	NMCC_1176
_	putative GTPase	NMV_1135	NMC1196	NMA1470	NMB1263	NMCC_1175
ppiA	peptidyl-prolyl cis-trans isomerase A (PPIase A; rotamase A; cyclophilin A)	NMV_1136	NMC1195	NMA1469	NMB1262	NMCC_1174
_	putative type III restriction-modification system enzyme Mod (pseudogene part 2)	NMV_1137	NMC1194	NMA1467	NMB1261	NMCC_1288
_	putative ATPase	NMV_1139	NMC1192	NMA1465	NMB1023	NMCC_1172
_	putative aminomethyl transferase	NMV_1140	NMC1191	NMA1464	NMB1024	NMCC_1171
_	conserved hypothetical protein	NMV_1141	NMC1190	NMA1463	NMB1025	NMCC_1169
_	conserved hypothetical protein	NMV_1142	NMC1189	NMA1462	NMB1026	NMCC_1170
_	putative DnaJ-like protein	NMV_1143	NMC1188	NMA1461	NMB1027	NMCC_1168
_	putative transporter	NMV_1144	NMC1186	NMA1460	NMB1028	NMCC_1167
aspA	aspartate ammonia-lyase (aspartase)	NMV_1145	NMC1185	NMA1459	NMB1029	NMCC_1166
_	conserved hypothetical periplasmic protein	NMV_1146	NMC1183	NMA1457	NMB1030	NMCC_1165
leuB	3-isopropylmalate dehydrogenase (beta-IPM dehydrogenase; IMDH; 3-IPM-DH)	NMV_1147	NMC1182	NMA1456	NMB1031	NMCC_1164
leuD	3-isopropylmalate dehydratase small subunit (isopropylmalate isomerase; alpha-IPM isomerase; IPMI)	NMV_1149	NMC1179	NMA1452	NMB1034	NMCC_1161
_	hypothetical lipoprotein	NMV_1150	NMC1178	NMA1451	NMB1035	NMCC_1160
leuC	3-isopropylmalate dehydratase large subunit (isopropylmalate isomerase; alpha-IPM isomerase; IPMI)	NMV_1151	NMC1176	NMA1450	NMB1036	NMCC_1159
_	putative glutamate--cysteine ligase (gamma-glutamylcysteine synthetase)	NMV_1152	NMC1175	NMA1449	NMB1037	NMCC_1158
_	putative DNA repair protein RadC	NMV_1153	NMC1174	NMA1448	NMB1038	NMCC_1157
_	conserved hypothetical protein	NMV_1154	NMC1173	NMA1447	NMB1039	NMCC_1156
_	conserved hypothetical membrane-associated protein	NMV_1155	NMC1172	NMA1446	NMB1040	NMCC_1155
_	putative GTPase	NMV_1156	NMC1171	NMA1445	NMB1041	NMCC_1154
_	putative cation-transporting ATPase	NMV_1157	NMC1170	NMA1444	NMB1042	NMCC_1153
fpr	ferredoxin--NADP reductase (FNR; flavodoxin reductase; FLXR; FLDR)	NMV_1159	NMC1168	NMA1442	NMB1044	NMCC_1151
_	conserved hypothetical protein	NMV_1160	NMC1166	NMA1441	NMB1045	NMCC_1150
thrC	threonine synthase	NMV_1161	NMC1165	NMA1440	NMB1046	NMCC_1149
_	conserved hypothetical lipoprotein	NMV_1162	NMC1164	NMA1439	NMB1047	NMCC_1148
_	putative transporter	NMV_1163	NMC1163	NMA1438	NMB1048	NMCC_1147
_	putative HTH-type transcriptional regulator	NMV_1164	NMC1162	NMA1437	NMB1049	NMCC_1146
_	hypothetical protein	NMV_1166	NMC1160	NMA1435	NEIMB1324	NMCC_1144
_	putative ATPase	NMV_1167	NMC1159	NMA1433	NMB1258	NMCC_1143
_	putative type I restriction-modification system M protein	NMV_1170	NMC1158	NMA1432	NMB1257	NMCC_1140
ribAB	bifunctional riboflavin biosynthesis protein [includes: GTP cyclohydrolase II and 3,4-dihydroxy-2-butanone 4-phosphate synthase (DHBP synthase)]	NMV_1171	NMC1157	NMA1429	NMB1256	NMCC_1139
_	putative glycosyl transferase (pseudogene)	NMV_1172/NMV_1173	NMC1156	NMA1427	NMB1255	NEIMB_1173/NMCC_1138
ribA	GTP cyclohydrolase II	NMV_1174	NMC1155	NMA1425	NMB1254	NMCC_1137
_	conserved hypothetical protein	NMV_1175	NMC1154	NMA1424	NMB1253	NMCC_1136
purM	phosphoribosylformylglycinamidine cyclo-ligase (AIRS; phosphoribosyl-aminoimidazole synthetase; AIR synthase)	NMV_1177	NMC1152	NMA1421	NMB1252	NMCC_1133
_	putative two-component system transcriptional regulator protein	NMV_1178	NMC1151	NMA1419	NMB1250	NMCC_1131
_	putative two-component system sensor protein	NMV_1179	NMC1150	NMA1418	NMB1249	NMCC_1130
_	putative molybdopterin-guanine dinucleotide biosynthesis protein A	NMV_1181	NMC1149	NMA1417	NMB1248	NMCC_1129
ribE	riboflavin synthase alpha chain	NMV_1182	NMC1148	NMA1416	NMB1247	NMCC_1128
_	conserved hypothetical protein	NMV_1183	NMC1147/NEIMF11202	NMA1415	NMB1246	NMCC_1127
_	conserved hypothetical periplasmic protein	NMV_1184	NMC1146	NMA1414	NEIMB1305	NMCC_1126
rpe	ribulose-phosphate 3-epimerase (pentose-5-phosphate 3-epimerase; PPE; R5P3E)	NMV_1185	NMC1145	NMA1413	NMB1244	NMCC_1125
ruvB	Holliday junction DNA helicase RuvB	NMV_1186	NMC1144	NMA1412	NMB1243	NMCC_1124
_	conserved hypothetical protein	NMV_1187	NMC1143	NMA1411	NMB1242	NMCC_1123
cca	multifunctional CCA protein [includes: CCA-adding enzyme (tRNA nucleotidyltransferase; tRNA adenylyl-/cytidylyl-transferase; tRNA CCA-pyrophosphorylase; tRNA-NT) and 2'-nucleotidase and 2',3'-cyclic phosphodiesterase and phosphatase]	NMV_1188	NMC1142	NMA1410	NMB1241	NMCC_1122
_	putative ABC transporter ATP-binding protein	NMV_1189	NMC1140	NMA1409	NMB1240	NMCC_1120
_	conserved hypothetical protein	NMV_1190	NMC1139	NMA1408	NMB1239	NMCC_1121
_	putative peptidyl-prolyl cis-trans isomerase D (PPIase D; rotamase D)	NMV_1191	NMC1138	NMA1407	NMB1238	NMCC_1119
recR	recombination protein RecR	NMV_1193	NMC1137	NMA1406	NMB1237	NMCC_1118
_	hypothetical periplasmic protein	NMV_1194	NMC1136	NMA1405	NMB1236	NMCC_1117
lolC	lipoprotein-releasing system transmembrane protein LolC	NMV_1195	NMC1135	NMA1403	NMB1235	NMCC_1116
lolD	lipoprotein-releasing system ATP-binding protein LolD	NMV_1196	NMC1134	NMA1402	NMB1234	NMCC_1115
recD	exodeoxyribonuclease V alpha chain	NMV_1197	NMC1133	NMA1401	NMB1233	NMCC_1114
_	putative methyltransferase	NMV_1198	NMC1132	NMA1400	NMB1232	NMCC_1113
lon	ATP-dependent protease Lon	NMV_1199	NMC1131	NMA1398	NMB1231	NMCC_1112
hup	DNA-binding protein HU	NMV_1200	NMC1130	NMA1397	NMB1230	NMCC_1111
_	hypothetical periplasmic protein	NMV_1201	NMC1129	NMA1396	NMB1229	NMCC_1110
hom	homoserine dehydrogenase (HDH)	NMV_1202	NMC1128	NMA1395	NMB1228	NMCC_1109
_	conserved hypothetical protein	NMV_1203	NMC1127	NMA1394	NMB1227	NMCC_1108
_	putative ABC transporter ATP-binding protein	NMV_1204	NMC1126	NMA1393	NMB1226	NMCC_1107
_	conserved hypothetical periplasmic protein	NMV_1205	NMC1125	NMA1391	NMB1225	NMCC_1105
_	hypothetical integral membrane protein	NMV_1206	NMC1124/NMCfCDS1101166R	NEIMA1407	NMB1224	NEIMB_1140
ung	uracil-DNA glycosylase (UDG)	NMV_1212	NMC1116	NMA1384	NMB1222	NMCC_1101
_	conserved hypothetical integral membrane protein	NMV_1213	NMC1115	NMA1383	NMB1221	NMCC_1102
_	conserved hypothetical periplasmic protein	NMV_1214	NMC1114	NMA1382	NMB1220	NMCC_1100
_	conserved hypothetical integral membrane protein	NMV_1215	NMC1113	NMA1381	NMB1219	NMCC_1099
_	conserved hypothetical protein	NMV_1216	NMC1112	NMA1380	NMB1218	NMCC_1098
lipB2	lipoyltransferase (lipoyl-[acyl-carrier protein]-protein-N-lipoyltransferase; lipoate-protein ligase B)	NMV_1217	NMC1111	NMA1379	NMB1217	NMCC_1096
lipA2	lipoyl synthase (lipoic acid synthase; lipoate synthase; lipoyl-acyl-carrier protein synthase; sulfur insertion protein LipA2; lip-syn)	NMV_1218	NMC1110	NMA1378	NMB1216	NMCC_1095
bfrA	bacterioferritin A (BFR A)	NMV_1219	NMC1108	NMA1377	NMB1207	NMCC_1089
bfrB	bacterioferritin B (BFR B)	NMV_1220	NMC1107	NMA1376	NMB1206	NMCC_1088
_	putative HTH-type transcriptional regulator	NMV_1222	NMC1106	NMA1375	NMB1204	NMCC_1087
glnD	[protein-PII] uridylyltransferase (PII uridylyl-transferase; uridylyl removing enzyme; UTase)	NMV_1223	NMC1104	NMA1374	NMB1203	NMCC_1086
guaB	inosine-5'-monophosphate dehydrogenase (IMP dehydrogenase; IMPDH; IMPD)	NMV_1225	NMC1103	NMA1372	NMB1201	NMCC_1084
rnr	ribonuclease R (RNase R; VacB protein)	NMV_1227	NMC1102	NMA1371	NMB1200	NMCC_1082
_	putative GTP-binding protein TypA (tyrosine-phosphorylated protein A)	NMV_1229	NMC1099	NMA1370	NMB1199	NMCC_1078
_	conserved hypothetical protein	NMV_1231	NMC1098	NMA1369	NMB1159	NMCC_1077
_	putative cytochrome	NMV_1232	NMC1097	NMA1368	NMB1158	NMCC_1076
cysG	siroheme synthase [includes: uroporphyrin-III C-methyltransferase (urogen III methylase; SUMT; uroporphyrinogen III methylase; UROM), precorrin-2 dehydrogenase and sirohydrochlorin ferrochelatase]	NMV_1233	NMC1096	NMA1367	NMB1156	NMCC_1074
cysH	phosphoadenosine phosphosulfate reductase (PAPS reductase, thioredoxin dependent; PAdoPS reductase; 3'-phosphoadenylylsulfate reductase; PAPS sulfotransferase)	NMV_1234	NMC1095	NMA1366	NMB1155	NMCC_1073
cysD	sulfate adenylyltransferase subunit 2 (sulfate adenylate transferase; SAT; ATP-sulfurylase small subunit)	NMV_1235	NMC1094	NMA1365	NMB1154	NMCC_1072
cysN	sulfate adenylyltransferase subunit 1 (sulfate adenylate transferase; SAT; ATP-sulfurylase large subunit)	NMV_1236	NMC1093	NMA1364	NMB1153	NMCC_1071
cysJ	sulfite reductase [NADPH] flavoprotein alpha-component (SIR-FP)	NMV_1237	NMC1092	NMA1363	NMB1152	NMCC_1070
cysI	sulfite reductase [NADPH] hemoprotein beta-component (SIR-HP; SIRHP)	NMV_1238	NMC1091	NMA1362	NMB1151	NMCC_1069
ilvD	dihydroxy-acid dehydratase (DAD)	NMV_1239	NMC1090	NMA1361	NMB1150	NMCC_1068
_	conserved hypothetical protein	NMV_1240	NMC1088/NEIMF11143	NMA1359	NMB1147	NMCC_1067
bioB	biotin synthase (biotin synthetase)	NMV_1243	NMC1087	NMA1358	NMB1146	NMCC_1066
mpl	UDP-N-acetylmuramate:L-alanyl-gamma-D-glutamyl-meso-diaminopimelate ligase (murein peptide ligase)	NMV_1245	NMC1085	NMA1356	NMB1145	NMCC_1065
_	hypothetical periplasmic protein	NMV_1246	NMC1084	NMA1355	NMB1144	NMCC_1064
_	hypothetical periplasmic protein	NMV_1247	NEIMF11135	NEIMA1364	NEIMB1202	NMCC_1061
_	putative 23S rRNA (guanosine-2'-O-)-methyltransferase (23S rRNA Gm2251 2'-O-methyltransferase)	NMV_1248	NMC1081	NMA1351	NMB1141	NMCC_1060
tilS	tRNA(Ile)-lysidine synthetase (tRNA(Ile)-lysidine synthase; tRNA(Ile)-2-lysyl-cytidine synthase)	NMV_1249	NMC1080	NMA1350	NMB1140	NMCC_1059
accA	acetyl-coenzyme A carboxylase carboxyl transferase subunit alpha (ACCase alpha chain)	NMV_1250	NMC1078	NMA1349	NMB1139	NMCC_1058
_	putative RNA-binding protein	NMV_1253	NMC1077	NMA1348	NMB1138	NMCC_1057
_	conserved hypothetical protein	NMV_1254	NMC1076	NMA1347	NMB1137	NMCC_1056
_	hypothetical protein	NMV_1255	NMC1074	NMA1345	NEIMB1195	NEIMB_1084
fdx	ferredoxin, 2Fe-2S	NMV_1256	NMC1073	NMA1344	NMB1134	NMCC_1054
_	conserved hypothetical ANK repeat-containing protein (pseudogene)	NMV_1257/NMV_1258	NMC1072	NMA1343/NEIMA1354	NMB1133	NMCC_1053
_	conserved hypothetical protein	NMV_1259	NMC1071	NMA1341	NMB1132	NMCC_1052
_	putative chaperone protein HscA	NMV_1260	NMC1070	NMA1340	NMB1131	NMCC_1050
crtB	phytoene synthase	NMV_1261	NMC1069	NMA1339	NMB1130	NMCC_1049
_	putative oxidoreductase	NMV_1262	NMC1068	NMA1338	NMB1128	NMCC_1048
_	putative oxidoreductase	NMV_1263	NMC1067	NMA1336	NMB1127	NMCC_1047
_	putative CsgG-like lipoprotein	NMV_1264	NMC1066	NMA1335	NMB1126	NMCC_1046
_	conserved hypothetical TPR-containing lipoprotein	NMV_1265	NMC1065	NMA1334	NMB1125	NMCC_1045
_	conserved hypothetical lipoprotein	NMV_1266	NMC1063	NMA1332	NMB1124	NMCC_1044
_	conserved hypothetical protein	NMV_1268	NEIMF11112	NMA1330	NMB1121	NMCC_1040
_	conserved hypothetical protein	NMV_1269	NMC1060	NMA1329	NMB1120	NMCC_1039/NEIMB_1069
_	conserved hypothetical protein	NMV_1270	NMC1059	NMA1328	NMB1119	NMCC_1038
_	putative phage tail fibre protein	NMV_1274	NMC1058	NMA1325	NMB1115	NMCC_1034
_	conserved hypothetical phage protein	NMV_1275	NMC1057	NMA1324	NMB1114	NMCC_1033
_	hypothetical protein	NMV_1289	NMC0975	NMA1308/NMA1309	NMB1089	NMCC_1023
_	hypothetical protein	NMV_1290	NMC0972	NMA1307	NMB1087	NMCC_1020
_	hypothetical protein	NMV_1291	NMC0971	NMA1306	NEIMB1140	NMCC_1019
_	hypothetical protein	NMV_1292	NMC0969	NMA1304	NEIMB1138	NMCC_1017
_	putative amidase	NMV_1294	NMC0967	NMA1303	NMB1085	NMCC_1015
_	conserved hypothetical phage protein	NMV_1296	NMC0966	NMA1302	NMB1083	NMCC_1014
_	conserved hypothetical phage protein	NMV_1297	NMC0965	NMA1301	NMB0985	NMCC_1013
_	putative RdgC-like protein	NMV_1298	NMC0791	NMA1062	NMB0851	NMCC_0809
_	putative phage transposition protein	NMV_1307	NMC1048	NMA1286	NMB1083	NMCC_1000
_	putative phage transposase	NMV_1308	NMC1046	NMA1284	NMB1081	NMCC_0998
hda	DnaA-homolog protein Hda	NMV_1316	NMC1040	NMA1279	NMB1076	NMCC_0995
_	putative hydrolase	NMV_1317	NMC1039	NMA1278	NMB1075	NMCC_0994
_	hypothetical integral membrane protein	NMV_1318	NEIMF11088	NMA1276	NEIMB1125	NMCC_0993
argB	acetylglutamate kinase (NAG kinase; AGK; N-acetyl-L-glutamate 5-phosphotransferase)	NMV_1319	NMC1038	NMA1275	NMB1074	NMCC_0992
_	putative carboxypeptidase	NMV_1320	NMC1037	NMA1274	NMB1073	NMCC_0991
lgt	prolipoprotein diacylglyceryl transferase	NMV_1321	NMC1036	NMA1273	NMB1072	NMCC_0990
_	conserved hypothetical protein	NMV_1322	NMC1035	NMA1272	NMB1071	NMCC_0989
leuA	2-isopropylmalate synthase (alpha-isopropylmalate synthase; alpha-IPM synthetase)	NMV_1323	NMC1034	NMA1270	NMB1070	NMCC_0988
proB	glutamate 5-kinase (gamma-glutamyl kinase; GK)	NMV_1324	NMC1033	NMA1268	NMB1069	NMCC_0987
proA	gamma-glutamyl phosphate reductase (GPR; glutamate-5-semialdehyde dehydrogenase; glutamyl-gamma-semialdehyde dehydrogenase; GSA dehydrogenase)	NMV_1325	NMC1032	NMA1267	NMB1068	NMCC_0986
ftsK2	DNA translocase FtsK2	NMV_1326	NMC1031	NMA1266	NMB1067	NMCC_0985
_	conserved hypothetical integral membrane protein	NMV_1327	NMC1030	NMA1265	NMB1066	NMCC_0984
_	putative CrcB-like protein	NMV_1328	NMC1029	NMA1264	NMB1065	NMCC_0983
nudF	ADP-ribose pyrophosphatase (ADP-ribose diphosphatase; adenosine diphosphoribose pyrophosphatase; ADPR-PPase; ADP-ribose phosphohydrolase; ASPPase)	NMV_1331	NMC1028	NMA1263	NMB1064	NMCC_0980
folB	dihydroneopterin aldolase (DHNA)	NMV_1332	NMC1027	NMA1262	NMB1063	NMCC_0979
_	conserved hypothetical integral membrane protein	NMV_1333	NMC1026	NMA1261	NMB1062	NMCC_0978
_	conserved hypothetical protein	NMV_1334	NMC1024	NMA1260	NMB1061	NMCC_0977
fbp	fructose-1,6-bisphosphatase (D-fructose-1,6-bisphosphate 1-phosphohydrolase; FBPase)	NMV_1335	NMC1022	NMA1259	NMB1060	NMCC_0976
_	conserved hypothetical protein	NMV_1336	NMC1021	NMA1258	NMB1059	NMCC_0975
_	putative monothiol glutaredoxin (pseudogene)	NMV_1338/NMV_1339	NEIMF11070	NMA1256/NEIMA1266	NMB1058	NEIMB_0997
ggt	gamma-glutamyltranspeptidase [contains: gamma-glutamyltranspeptidase large and small chains]	NMV_1340	NMC1018	NMA1255	NMB1057	NMCC_0973
_	hypothetical protein	NMV_1341	NEIMF11068	NEIMA1263	NEIMB1103	NEIMB_0995
glyA	serine hydroxymethyltransferase (serine methylase; SHMT)	NMV_1343	NMC1017	NMA1254	NMB1055	NMCC_0971
dedA	DedA protein (DSG-1 protein)	NMV_1344	NMC1016	NMA1250	NMB1052	NMCC_0967
_	putative ABC transporter ATP-binding protein	NMV_1345	NMC1015	NMA1249	NMB1051	NMCC_0966
trpE	anthranilate synthase component I (glutamine amido-transferase)	NMV_1347	NMC1013	NMA1247	NMB1021	NMCC_0965
_	conserved hypothetical protein	NMV_1348	NMC1012	NMA1246	NMB1020	NMCC_0964
purK	phosphoribosylaminoimidazole carboxylase ATPase subunit (AIR carboxylase; AIRC)	NMV_1349	NMC1011	NMA1245	NMB1019	NMCC_0963
_	putative acetyltransferase	NMV_1350	NMC1010	NMA1244	NMB1018	NMCC_0962
_	putative sulfate-binding protein	NMV_1351	NMC1009	NMA1243	NMB1017	NMCC_0961
_	putative Smr-like protein	NMV_1353	NMC1007	NMA1237	NMB1016	NMCC_0959
_	IS150 group transposase	NMV_1355	NMC1006	NMA1234	NMB1015	NMCC_0958
_	conserved hypothetical periplasmic protein	NMV_1356	NMC1005	NMA1233	NMB1014	NMCC_0957
_	conserved hypothetical protein	NMV_1357	NEIMF11052	NMA1232/NMA1231	NEIMB1028	NMCC_0956/NMCC_0955
_	hypothetical periplasmic protein	NMV_1358	NEIMF11051	NEIMA1237	NMB1013	NEIMB_0976
_	conserved hypothetical protein	NMV_1359	NMC1002	NMA1230	NMB1012	NMCC_0954
_	putative DNA-binding phage protein	NMV_1364	NMC0997	NMA1225	NMB1007	NEIMB_1022
_	putative DNA-binding phage protein	NMV_1366	NMC0995	NMA1223	NMB1003	NMCC_0950
_	conserved hypothetical phage protein	NMV_1367	NMC0993	NMA1222	NMB1002	NMCC_0949
_	phage transposase (pseudogene)	NMV_1368/NMV_1369	NEIMF11041	NEIMA1227	NEIMB1046	NMCC_0948
_	conserved hypothetical protein	NMV_1370	NMC0989	NMA1220	NEIMB1044	NMCC_0947
_	hypothetical protein	NMV_1371	NMC0989	NMA1219	NEIMB1043	NMCC_0946
_	hypothetical protein	NMV_1372	NMC0989	NMA1218	NEIMB1042	NEIMB_0964
_	ISNme1 transposase	NMV_1373	NMC0988	NMA1217	NMB0991	NMCC_0945
_	hypothetical periplasmic protein	NMV_1374	NEIMF11035	NMA1208	NEIMB1039	NMCC_0944
dusC	tRNA-dihydrouridine synthase C	NMV_1375	NMC0986	NMA1207	NMB0999	NMCC_0943
_	putative oxidoreductase	NMV_1376	NMC0985	NMA1206	NMB0998	NMCC_0942
dld	D-lactate dehydrogenase	NMV_1378	NMC0984	NMA1205	NMB0997	NMCC_0940
_	conserved hypothetical integral membrane protein	NMV_1379	NMC0983	NMA1204	NMB0996	NMCC_0939
_	conserved hypothetical protein	NMV_1380	NMC0982	NMA1203	NMB0995	NMCC_0938
_	putative acyl-CoA dehydrogenase (pseudogene)	NMV_1381/NMV_1382	NMC0981	NMA1202	NMB0994	NMCC_0937
nhhA	autotransporter NhhA	NMV_1384	NMC0978	NMA1200	NMB0992	NMCC_0935
_	ISNme1 transposase	NMV_1385	NMC0977	NMA1199	NMB0991	NMCC_0934
_	hypothetical protein	NMV_1390	NMC0975	NMA1195	NMB1089	NMCC_1023
_	hypothetical protein	NMV_1391	NMC0974	NMA1194	NEIMB1143	NMCC_1022
_	conserved hypothetical protein	NMV_1392	NMC0973	NMA1193	NMB1088	NMCC_1021
_	hypothetical protein	NMV_1393	NMC0972	NMA1192	NMB1087	NMCC_1020
_	hypothetical protein	NMV_1394	NMC0971	NMA1191	NEIMB1140	NMCC_1019
_	conserved hypothetical protein	NMV_1395	NMC0970	NMA1190	NEIMB1028	NMCC_0932
_	hypothetical protein	NMV_1396	NMC0969	NMA1189	NMB0989	NMCC_0931
_	putative amidase	NMV_1398	NMC0967	NMA1188	NMB0987	NMCC_0930
_	conserved hypothetical phage protein	NMV_1399	NMC0966	NMA1187	NMB0986	NMCC_0929
_	conserved hypothetical phage protein	NMV_1400	NMC0965	NMA1186	NMB0985	NMCC_0928
_	IS110 family transposase	NMV_1401	NMC0964	NMA1185	NMB0984	NMCC_0927
purH	bifunctional purine biosynthesis protein PurH [includes: phosphoribosylaminoimidazolecarboxamide formyltransferase (AICAR transformylase) and IMP cyclohydrolase (inosinicase; IMP synthetase; ATIC)]	NMV_1402	NMC0963	NMA1182	NMB0983	NMCC_0926
clcA	H(+)/Cl(-) exchange transporter ClcA	NMV_1403	NMC0962	NMA1181/NMA1180	NMB0982	NMCC_0925
serB	phosphoserine phosphatase (PSP; O-phosphoserine phosphohydrolase; PSPase)	NMV_1404	NMC0961	NMA1179	NMB0981	NMCC_0924
pntA	NAD(P) transhydrogenase subunit alpha (pyridine nucleotide transhydrogenase subunit alpha; nicotinamide nucleotide transhydrogenase subunit alpha)	NMV_1405	NMC0960	NMA1177	NMB0980	NMCC_0923
_	conserved hypothetical integral membrane protein	NMV_1406	NMC0959	NMA1176	NMB0979	NMCC_0922
pntB	NAD(P) transhydrogenase subunit beta (pyridine nucleotide transhydrogenase subunit beta; nicotinamide nucleotide transhydrogenase subunit beta)	NMV_1407	NMC0958	NMA1175	NMB0978	NMCC_0921
_	putative NADPH oxidoreductase (modulator of drug activity B)	NMV_1408	NMC0957	NMA1174	NMB0977	NMCC_0920
_	hypothetical protein	NMV_1410	NMC0955	NMA1172	NMB0975	NMCC_0918
_	hypothetical protein	NMV_1412	NMC0954	NMA1171	NMB0974	NMCC_0917
_	hypothetical integral membrane protein	NMV_1413	NMC0953	NMA1170	NMB0973	NMCC_0916
_	hypothetical protein	NMV_1414	NMC0952	NMA1169	NMB0972	NMCC_0915
_	conserved hypothetical protein	NMV_1415	NMC0951	NMA1168	NMB0971	NMCC_0914
_	putative phage replication initiation factor (pseudogene)	NMV_1416/NMV_1417	NMC0950	NMA1167	NMB0970	NMCC_0913
trpD	anthranilate phosphoribosyltransferase	NMV_1419	NMC0948	NMA1164	NMB0967	NMCC_0910
trpG	anthranilate synthase component II (glutamine amido-transferase)	NMV_1420	NMC0947	NMA1163	NMB0966	NMCC_0909
_	putative TonB-dependent receptor	NMV_1423	NMC0944	NMA1161	NMB0964	NMCC_0908
psd	phosphatidylserine decarboxylase proenzyme [contains: phosphatidylserine decarboxylase alpha and beta chains]	NMV_1425	NMC0942	NMA1160	NMB0963	NMCC_0907
uvrA	UvrABC system protein A (UvrA protein; excinuclease ABC subunit A)	NMV_1426	NMC0941	NMA1159	NMB0962	NMCC_0906
_	conserved hypothetical protein	NMV_1433	NMC0938	NMA1155	NMB1464	NMCC_0904
sucD	succinyl-CoA synthetase alpha chain (SCS-alpha)	NMV_1434	NMC0936	NMA1154	NMB0960	NMCC_0903
sucC	succinyl-CoA synthetase beta chain (SCS-beta)	NMV_1435	NMC0935	NMA1153	NMB0959	NMCC_0902
_	hypothetical integral membrane protein	NMV_1436	NMC0934	NMA1152	NMB0958	NMCC_0901
lpdA3	dihydrolipoyl dehydrogenase (E3 component of 2-oxoglutarate dehydrogenase complex; dihydrolipoamide dehydrogenase)	NMV_1438	NMC0933	NMA1151	NMB0957	NMCC_0900
sucB	2-oxoglutarate dehydrogenase E2 component (dihydrolipoyllysine-residue succinyltransferase component of 2-oxoglutarate dehydrogenase complex; dihydrolipoamide succinyltransferase component of 2-oxoglutarate dehydrogenase complex)	NMV_1439	NMC0932	NMA1150	NMB0956	NMCC_0899
sucA	2-oxoglutarate dehydrogenase E1 component (alpha-ketoglutarate dehydrogenase)	NMV_1440	NMC0931	NMA1149	NMB0955	NMCC_0898
gltA	citrate synthase	NMV_1441	NMC0930	NMA1148	NMB0954	NMCC_0897
_	conserved hypothetical TPR-containing protein	NMV_1442	NMC0929	NMA1147	NMB0952	NMCC_0896
sdhB	succinate dehydrogenase iron-sulfur protein	NMV_1443	NMC0928	NMA1146	NMB0951	NMCC_0895
sdhA	succinate dehydrogenase flavoprotein subunit	NMV_1444	NMC0927	NMA1145	NMB0950	NMCC_0894
sdhD	succinate dehydrogenase membrane anchor protein	NMV_1445	NMC0926	NMA1144	NMB0949	NMCC_0893
sdhC	succinate dehydrogenase cytochrome b-556 subunit	NMV_1446	NMC0925	NMA1143	NMB0948	NMCC_0892
lpdA2	dihydrolipoyl dehydrogenase (E3 component of pyruvate complex; dihydrolipoamide dehydrogenase)	NMV_1448	NMC0924	NMA1142	NMB0947	NMCC_0890
_	putative peroxiredoxin (thioredoxin reductase)	NMV_1449	NMC0923	NMA1141	NMB0946	NMCC_0889
metE	5-methyltetrahydropteroyltriglutamate--homocysteine methyltransferase (methionine synthase, vitamin-B12 independent isozyme; cobalamin-independent methionine synthase)	NMV_1450	NMC0922	NMA1140	NMB0944	NMCC_0887
metF	5,10-methylenetetrahydrofolate reductase	NMV_1451	NMC0921	NMA1139	NMB0943	NMCC_0886
rpmE2	50S ribosomal protein L31 type B	NMV_1452	NMC0920	NMA1138	NMB0942	NMCC_0885
rpmJ	50S ribosomal protein L36	NMV_1453	NMC0919	NMA1137	NMB0941	NMCC_0884
metX	homoserine O-acetyltransferase (homoserine O-trans-acetylase; homoserine transacetylase; HTA)	NMV_1455	NMC0918	NMA1136	NMB0940	NMCC_0883
_	putative methionine biosynthesis protein MetW	NMV_1456	NMC0917	NMA1135	NMB0939	NMCC_0882
_	hypothetical lipoprotein	NMV_1457	NMC0916	NMA1134	NMB0938	NMCC_0881
efp	elongation factor P (EF-P)	NMV_1458	NMC0915	NMA1133	NMB0937	NMCC_0880
_	conserved hypothetical protein	NMV_1459	NEIMF10963	NMA1132	NEIMB0972	NMCC_0879
_	hypothetical integral membrane protein	NMV_1460	NEIMF10962	NMA1131	NEIMB0971	NMCC_0878
miaA	tRNA delta(2)-isopentenylpyrophosphate transferase (IPP transferase; isopentenyl-diphosphate:tRNA isopentenyltransferase; IPTase; IPPT)	NMV_1461	NMC0912	NMA1130	NMB0935	NMCC_0877
tadA	tRNA-specific adenosine deaminase	NMV_1462	NMC0911	NMA1129/NMA1129a	NMB0933	NMCC_0876
_	conserved hypothetical integral membrane protein	NMV_1463	NMC0910	NMA1128	NMB0932	NMCC_0875
rlmB	23S rRNA (guanosine-2'-O-)-methyltransferase RlmB (23S rRNA Gm2251 2'-O-methyltransferase)	NMV_1464	NMC0909	NMA1127	NMB0931	NMCC_0874
_	putative transporter	NMV_1465	NMC0908	NMA1126	NMB0930	NMCC_0873
dapA	dihydrodipicolinate synthase (DHDPS)	NMV_1467	NMC0907	NMA1124	NMB0929	NMCC_0872
_	conserved hypothetical lipoprotein	NMV_1468	NMC0906	NMA1123	NMB0928	NMCC_0871
pip	proline iminopeptidase (PIP; prolyl aminopeptidase; PAP)	NMV_1469	NMC0905	NMA1122	NMB0927	NMCC_0870
opaD	opacity protein D (pseudogene)	NMV_1470/NMV_1469.1	NMC0903	NMA1890	NMB0926	NMCC_0868
_	putative acyl-CoA thioester hydrolase	NMV_1471	NMC0902	NMA1121	NMB0925	NMCC_0866
_	putative oxidoreductase	NMV_1472	NMC0901	NMA1120	NMB0924	NMCC_0865
cytC'	cytochrome c'	NMV_1473	NMC0900	NMA1119	NMB0923	NMCC_0864
lst	CMP-N-acetylneuraminate-beta-galactosamide-alpha-2,3-sialyltransferase (beta-galactoside alpha-2,3-sialyltransferase; alpha 2,3-ST: lipooligosaccharide sialyltransferase)	NMV_1474	NMC0899	NMA1118	NMB0922	NMCC_0863
icd	isocitrate dehydrogenase [NADP] (oxalosuccinate decarboxylase; IDH)	NMV_1476	NMC0897	NMA1116	NMB0920	NMCC_0861
_	conserved hypothetical protein	NMV_1505	NMC0835	NMA1114	NMB0895	NMCC_0856
_	putative aminotransferase	NMV_1506	NMC0834	NMA1113	NMB0894	NMCC_0855
dut	deoxyuridine 5'-triphosphate nucleotidohydrolase (dUTPase; dUTP pyrophosphatase)	NMV_1507	NMC0833	NMA1112	NMB0893	NMCC_0854
pilX	minor pilin PilX	NMV_1509	NMC0831	NMA1110	NMB0890	NMCC_0852
pilK	type IV pilus biogenesis protein PilK	NMV_1510	NMC0830	NMA1109	NMB0889	NMCC_0851
pilJ	type IV pilus biogenesis protein PilJ	NMV_1511	NMC0829	NMA1108	NMB0888	NMCC_0850
pilI	type IV pilus biogenesis protein PilI	NMV_1512	NMC0828	NMA1107	NMB0887	NMCC_0849
pilH	type IV pilus biogenesis protein PilH	NMV_1513	NMC0827	NMA1106	NMB0886	NMCC_0848
dnaB	replicative DNA helicase	NMV_1514	NMC0826	NMA1105	NMB0885	NMCC_0847
sodB	superoxide dismutase [Fe]	NMV_1515	NMC0825	NMA1104	NMB0884	NMCC_0846
_	conserved hypothetical integral membrane protein	NMV_1516	NMC0824	NMA1102	NMB0883	NMCC_0845
_	hypothetical protein	NMV_1517	NMC0823	NMA1101	NMB0882	NMCC_0844
cysT	sulfate transport system permease protein CysT	NMV_1519	NMC0822	NMA1100	NMB0881	NMCC_0843
cysW	sulfate transport system permease protein CysW	NMV_1520	NMC0821	NMA1098	NMB0880	NMCC_0842
cysA	sulfate/thiosulfate import ATP-binding protein CysA (sulfate-transporting ATPase)	NMV_1521	NMC0820	NMA1097	NMB0879	NMCC_0841
ilvA	threonine dehydratase biosynthetic (threonine deaminase)	NMV_1522	NMC0819	NMA1096	NMB0878	NMCC_0840
dacC	D-alanyl-D-alanine carboxypeptidase (DD-peptidase; DD-carboxypeptidase; CPase; PBP5)	NMV_1523	NMC0818	NMA1095	NMB0877	NMCC_0839
rplY	50S ribosomal protein L25	NMV_1524	NMC0817	NMA1094	NMB0876	NMCC_0838
prs	ribose-phosphate pyrophosphokinase (RPPK; phosphoribosyl pyrophosphate synthetase; P-Rib-PP synthetase; PRPP synthetase)	NMV_1525	NMC0816	NMA1093	NMB0875	NMCC_0837
ispE	4-diphosphocytidyl-2-C-methyl-D-erythritol kinase (CMK; 4-(cytidine-5'-diphospho)-2-C-methyl-D-erythritol kinase)	NMV_1526	NMC0815	NMA1092	NMB0874	NMCC_0833
lolB	outer-membrane lipoprotein LolB	NMV_1527	NMC0814	NMA1091	NMB0873	NMCC_0832
_	conserved hypothetical TPR-containing periplasmic protein	NMV_1529	NMC0813	NMA1090	NMB0872	NMCC_0831
panC	pantoate--beta-alanine ligase (pantothenate synthetase; pantoate activating enzyme)	NMV_1530	NMC0812	NMA1089	NMB0871	NMCC_0830
panB	3-methyl-2-oxobutanoate hydroxymethyltransferase (ketopantoate hydroxymethyltransferase)	NMV_1531	NMC0811	NMA1088	NMB0870	NMCC_0829
speE	spermidine synthase (putrescine aminopropyltransferase; SPDSY)	NMV_1532	NMC0810	NMA1087	NMB0869	NMCC_0826
_	putative hydrolase	NMV_1533	NMC0809	NMA1086	NMB0868	NMCC_0825
_	putative RNA pseudouridine synthase (RNA-uridine isomerase; RNA pseudouridylate synthase)	NMV_1534	NMC0808	NMA1085	NMB0867	NMCC_0824
_	conserved hypothetical outer-membrane protein	NMV_1535	NMC0807	NMA1084	NMB0866	NMCC_0823
_	hypothetical integral membrane protein	NMV_1536	NMC0806	NMA1078	NMB0865	NMCC_0822
_	hypothetical integral membrane protein	NMV_1542	NMC0806	NMA1083	NMB0865	NMCC_0822
_	hypothetical integral membrane protein	NMV_1546	NMC0801	NMA1073	NMB0861	NMCC_0820
_	hypothetical protein	NMV_1547	NMC0800	NMA1072	NMB0860	NMCC_0819
_	hypothetical protein	NMV_1548	NMC0799	NMA1071	NMB0859	NMCC_0818
_	hypothetical protein	NMV_1549	NMC0798	NMA1070	NMB0858	NMCC_0817
_	hypothetical protein	NMV_1550	NEIMF10840	NEIMA1075	NMB0857	NMCC_0816
_	hypothetical protein	NMV_1551	NMC0796	NMA1068	NMB0856	NMCC_0815
_	putative peptidase	NMV_1553	NMC0795	NMA1066	NMB0855	NMCC_0813
hisS	histidyl-tRNA synthetase (histidine--tRNA ligase; HisRS)	NMV_1554	NMC0794	NMA1065	NMB0854	NMCC_0812
_	conserved hypothetical TPR-containing membrane protein	NMV_1555	NMC0793	NMA1064	NMB0853	NMCC_0811
_	putative GTP-binding protein EngA	NMV_1556	NMC0792	NMA1063	NMB0852	NMCC_0810
rdgC	recombination associated protein RdgC	NMV_1557	NMC0791	NMA1062	NMB0851	NMCC_0809
_	hypothetical periplasmic protein (pseudogene)	NMV_1557.1/NMV_1558	NMC0790	NMA1061	NMB0850	NMCC_0808
dcd	deoxycytidine triphosphate deaminase (dCTP deaminase)	NMV_1559	NMC0789	NMA1060	NMB0849	NMCC_0807
_	conserved hypothetical periplasmic protein	NMV_1560	NMC0788	NMA1059	NMB0848	NMCC_0806
_	putative glycosyl transferase (pseudogene)	NMV_1561/NMV_1562/NMV_1563	NMC0785	NMA1058/NMA1057	NEIMB0877/NMB0846/NMBfCDS874077R	NMCC_0805/NEIMB_0822
_	putative PhoH-like protein	NMV_1564	NMC0784	NMA1056	NMB0845	NMCC_0804
_	hypothetical periplasmic protein	NMV_1565	NMC0782	NMA1054	NMB0844	NMCC_0803
pcnB	poly(A) polymerase (PAP; plasmid copy number protein)	NMV_1566	NMC0781	NMA1053	NMB0843	NMCC_0802
recJ	single-stranded-DNA-specific exonuclease RecJ	NMV_1567	NMC0780	NMA1052	NMB0842	NMCC_0800
_	hypothetical integral membrane protein	NMV_1568	NMC0779	NMA1051	NMB0841	NMCC_0799
_	conserved hypothetical protein	NMV_1569	NMC0778	NMA1049	NMB0840	NMCC_0798
_	putative PmbA-like protein	NMV_1570	NMC0777	NMA1048	NMB0839	NMCC_0797
_	putative cold shock protein	NMV_1572	NMC0776	NMA1047	NMB0838	NMCC_0796
clpS	ATP-dependent Clp protease adaptor protein ClpS	NMV_1573	NMC0775	NMA1046	NMB0837	NMCC_0795
clpA	ATP-dependent Clp protease ATP-binding subunit ClpA	NMV_1574	NMC0774	NMA1045	NMB0836	NMCC_0794
rfaD	ADP-L-glycero-D-manno-heptose-6-epimerase (ADP-L-glycero-beta-D-manno-heptose-6-epimerase; ADP-glyceromanno-heptose 6-epimerase; ADP-hep 6-epimerase; AGME)	NMV_1575	NMC0773	NMA1037	NMB0828	NMCC_0789
_	putative type II restriction-modification system enzyme Res	NMV_1576	NMC0772	NMA1036	NMB0827	NMCC_0788
_	putative type II restriction-modification system enzyme Mod	NMV_1577	NMC0771	NMA1035	NMB0826	NMCC_0787
rfaE1	D-beta-D-heptose 7-phosphate kinase (D-beta-D-heptose 7-phosphotransferase)	NMV_1578	NMC0769	NMA1034	NMB0825	NMCC_0786
pyrF	orotidine 5'-phosphate decarboxylase (OMP decarboxylase; OMPDCase; OMPdecase)	NMV_1579	NMC0768	NMA1033	NMB0824	NMCC_0785
adk	adenylate kinase (ATP-AMP transphosphorylase)	NMV_1580	NMC0767	NMA1032	NMB0823	NMCC_0784
_	putative HtpX-like protease	NMV_1581	NMC0766	NMA1031	NMB0822	NMCC_0783
purA	adenylosuccinate synthetase (IMP--aspartate ligase; AdSS; AMPSase)	NMV_1582	NMC0765	NMA1024	NMB0815	NMCC_0779
hisZ	ATP phosphoribosyltransferase regulatory subunit	NMV_1583	NMC0764	NMA1023	NMB0814	NMCC_0778
_	putative multidrug resistance protein NorM (multidrug-efflux transporter)	NMV_1584	NMC0763	NMA1022	NMB0812	NMCC_0777
murB	UDP-N-acetylenolpyruvoylglucosamine reductase (UDP-N-acetylmuramate dehydrogenase)	NMV_1585	NMC0762	NMA1021	NMB0811	NMCC_0775
_	putative HTH-type transcriptional regulator	NMV_1586	NMC0761	NMA1020	NMB0810	NMCC_0774
_	conserved hypothetical protein	NMV_1588	NMC0760	NMA1019	NMB0809	NMCC_0773
_	conserved hypothetical protein	NMV_1589	NMC0759	NMA1018	NMB0808	NMCC_0772
_	putative inorganic polyphosphate/ATP-NAD kinase (poly(P)/ATP NAD kinase)	NMV_1590	NMC0758	NMA1017	NMB0807	NMCC_0771
rluF	ribosomal large subunit pseudouridine synthase F (rRNA-uridine isomerase F; rRNA pseudouridylate synthase F)	NMV_1591	NMC0757	NMA1016	NMB0806	NMCC_0770
_	putative NAD(P)H nitroreductase	NMV_1592	NMC0756	NMA1015	NMB0804	NMCC_0769
_	conserved hypothetical protein	NMV_1593	NMC0755	NMA1013	NMB0803	NMCC_0766
metC	cystathionine beta-lyase (CBL; beta-cystathionase; cysteine lyase)	NMV_1594	NMC0754	NMA1012	NMB0802	NMCC_0767
hemB	delta-aminolevulinic acid dehydratase (porphobilinogen synthase; ALAD; ALADH)	NMV_1595	NMC0753	NMA1011	NMB0801	NMCC_0765
_	conserved hypothetical protein	NMV_1596	NMC0752	NMA1009	NMB0800	NMCC_0764
rrmJ	ribosomal RNA large subunit methyltransferase J (rRNA (uridine-2'-O-)-methyltransferase; 23S rRNA m2U2552 methyltransferase; cell division protein FtsJ)	NMV_1597	NMC0751	NMA1008	NMB0799	NMCC_0763
ftsH	cell division protease FtsH	NMV_1598	NMC0750	NMA1007	NMB0798	NMCC_0762
_	conserved hypothetical protein	NMV_1599	NMC0749	NMA1006	NMB0797	NMCC_0761
_	conserved hypothetical protein	NMV_1600	NMC0748	NMA1005	NMB0796	NMCC_0760
pth	peptidyl-tRNA hydrolase (PTH)	NMV_1601	NMC0747	NMA1004	NMB0795	NMCC_0759
_	hypothetical protein	NMV_1602	NEIMF10792	NEIMA1011	NEIMB0821	NEIMB_0766
_	conserved hypothetical integral membrane protein	NMV_1603	NMC0746	NEIMA1010	NMB0794	NEIMB_0765
_	putative transporter	NMV_1604	NMC0745	NMA1003	NMB0792	NMCC_0758
ppiB	peptidyl-prolyl cis-trans isomerase B (PPIase B; rotamase B)	NMV_1605	NMC0744	NMA1002	NMB0791	NMCC_0757
pgm	phosphoglucomutase (glucose phosphomutase; PGM)	NMV_1606	NMC0743	NMA1001	NMB0790	NMCC_0756
_	putative amino acid ABC transporter ATP-binding protein	NMV_1607	NMC0742	NMA1000	NMB0789	NMCC_0755
_	putative amino acid ABC transporter permease protein	NMV_1608	NMC0741	NMA0999	NMB0788	NMCC_0754
_	putative amino acid ABC transporter binding lipoprotein	NMV_1609	NMC0739	NMA0997	NMB0787	NMCC_0753
_	putative peroxidase	NMV_1610	NMC0738	NMA0996	NMB0786	NMCC_0752
recB	exodeoxyribonuclease V beta chain	NMV_1611	NMC0737	NMA0995	NMB0785	NMCC_0751
_	putative phage shock protein E	NMV_1612	NMC0736	NMA0994	NMB0784	NMCC_0750
_	conserved hypothetical periplasmic protein	NMV_1613	NMC0735	NMA0993	NMB0783	NMCC_0749
radA	DNA repair protein RadA (DNA repair protein Sms)	NMV_1614	NMC0734	NMA0992	NMB0782	NMCC_0748
hemE	uroporphyrinogen decarboxylase (URO-D; UPD)	NMV_1615	NMC0733	NMA0991	NMB0781	NMCC_0744
_	putative heme biosynthesis protein HemY	NMV_1616	NMC0732	NMA0990	NMB0779	NMCC_0743
_	putative heme biosynthesis protein HemX	NMV_1617	NMC0731	NMA0989	NMB0778	NMCC_0742
hemD	uroporphyrinogen-III synthase (UROS; uroporphyrinogen-III cosynthetase; hydroxymethylbilane hydrolyase [cyclizing])	NMV_1618	NMC0730	NMA0988	NMB0777	NMCC_0741
_	outer-membrane associated protein	NMV_1619	NMC0729	NMA0987	NMB0776	NMCC_0740
_	conserved hypothetical ANK repeat-containing protein	NMV_1620	NMC0728	NMA0986	NMB0775	NMCC_0739
upp	uracil phosphoribosyltransferase (UMP pyrophosphorylase; UPRTase)	NMV_1621	NMC0727	NMA0985	NMB0774	NMCC_0738
_	putative monothiol glutaredoxin	NMV_1622	NMC0726	NMA0984	NMB0773	NMCC_0736
_	putative deoxyribonuclease	NMV_1623	NMC0724	NMA0982	NMB0771	NMCC_0735
pilZ	PilZ-like protein	NMV_1624	NMC0723	NMA0981	NMB0770	NMCC_0734
holB	DNA polymerase III delta' subunit	NMV_1625	NMC0722	NMA0980	NMB0769	NMCC_0733
pilT2	PilT-like protein PilT2	NMV_1626	NMC0721	NMA0979	NMB0768	NMCC_0732
pfs	MTA/SAH nucleosidase (5'-methylthioadenosine nucleosidase; S-adenosylhomocysteine nucleosidase)	NMV_1627	NMC0720	NMA0978	NMB0767	NMCC_0731
_	putative GTP-binding protein LepA	NMV_1628	NMC0719	NMA0977	NMB0766	NMCC_0730
lepB	signal peptidase I (SPase I; leader peptidase I)	NMV_1629	NMC0718	NMA0976	NMB0765	NMCC_0729
_	putative amino acid metabolite efflux pump	NMV_1630	NMC0717	NMA0975	NMB0764	NMCC_0728
cysK	cysteine synthase A (O-acetylserine sulfhydrylase A; O-acetylserine (thiol)-lyase A; CSase A)	NMV_1631	NMC0715	NMA0974	NMB0763	NMCC_0727
_	hypothetical integral membrane protein	NMV_1632	NMC0714	NMA0973	NMBCDS789892D	NMCC_0726
dapF	diaminopimelate epimerase (DAP epimerase)	NMV_1633	NMC0713	NMA0972	NMB0760	NMCC_0725
_	hypothetical lipoprotein	NMV_1634	NMC0712	NMA0971	NEIMB0787	NMCC_0724
_	conserved hypothetical integral membrane protein	NMV_1635	NMC0711	NMA0970	NMB0759	NMCC_0723
pnp	polyribonucleotide nucleotidyltransferase (polynucleotide phosphorylase; PNPase; CAP87K)	NMV_1636	NMC0710	NMA0969	NMB0758	NMCC_0722
purC	phosphoribosylaminoimidazole-succinocarboxamide synthase (SAICAR synthetase)	NMV_1637	NMC0709	NMA0968	NMB0757	NMCC_0721
rfbD	dTDP-4-dehydrorhamnose reductase (dTDP-4-keto- L-rhamnose reductase; dTDP-6-deoxy-L-mannose dehydrogenase; dTDP-L-rhamnose synthetase)	NMV_1638	NMC0708	NMA0967	NMB0756	NMCC_0720
_	putative thioredoxin	NMV_1640	NMC0707	NMA0966	NMB0753	NMCC_0717
_	putative bacterioferritin-associated ferredoxin	NMV_1642	NMC0706	NMA0965	NMB0752	NMCC_0716
xerD	tyrosine recombinase XerD	NMV_1643	NMC0705	NMA0964	NMB0751	NMCC_0715
_	putative peroxiredoxin Bcp (thioredoxin reductase; bacterioferritin comigratory protein homolog)	NMV_1644	NMC0704	NMA0963	NMB0750	NMCC_0714
pbpG	penicillin-binding protein (D-alanyl-D-alanine carboxypeptidase; DD-peptidase; DD-carboxypeptidase)	NMV_1645	NMC0703	NMA0962	NMB0749	NMCC_0713
hfq	Hfq protein	NMV_1646	NMC0702	NMA0961	NMB0748	NMCC_0712
_	putative rRNA methyltransferase	NMV_1647	NMC0701	NMA0960	NMB0747	NMCC_0711
_	putative SirB-like protein	NMV_1649	NMC0700	NMA0959	NMB0746	NMCC_0710
folK	2-amino-4-hydroxy-6-hydroxymethyldihydropteridine pyrophosphokinase (7,8-dihydro-6-hydroxymethylpterin-pyrophosphokinase; HPPK; 6-hydroxymethyl-7,8-dihydropterin pyrophosphokinase; PPPK)	NMV_1650	NMC0699	NMA0958	NMB0745	NMCC_0709
_	hypothetical protein	NMV_1651	NMC0698	NMA0957	NMB0744	NMCC_0708
ubiE	ubiquinone/menaquinone biosynthesis methyltransferase UbiE	NMV_1652	NMC0697	NMA0956	NMB0743	NMCC_0707
_	conserved hypothetical protein	NMV_1653	NMC0696	NMA0955	NMB0742	NMCC_0706
_	putative oxidoreductase	NMV_1654	NMC0695	NMA0954	NMB0741	NMCC_0705
recN	DNA repair protein RecN (recombination protein N)	NMV_1658	NMC0694	NMA0952	NMB0740	NMCC_0701
scpB	segregation and condensation protein B	NMV_1659	NMC0693	NMA0951	NEIMB0765	NMCC_0700
_	putative GTP-binding protein	NMV_1660	NMC0692	NMA0950	NMB0739	NMCC_0699
_	conserved hypothetical membrane-associated protein	NMV_1661	NMC0691	NMA0948	NMB0738	NMCC_0698
hprK	HPr kinase/phosphorylase (HPrK/P; HPr(Ser) kinase/phosphorylase)	NMV_1662	NMC0690	NMA0947	NMB0737	NMCC_0697
_	putative phosphotransferase enzyme IIA component (PTS system EIIA component)	NMV_1663	NMC0689	NMA0946	NMB0736	NMCC_0696
ubiA	4-hydroxybenzoate octaprenyltransferase (4-HB polyprenyltransferase)	NMV_1664	NMC0688	NMA0945	NMB0735	NMCC_0695
_	conserved hypothetical protein	NMV_1665	NMC0687	NMA0944	NMB0734	NMCC_0694
bioD	dethiobiotin synthetase (dethiobiotin synthase; DTB synthetase; DTBS)	NMV_1666	NMC0686	NMA0943	NMB0733	NMCC_0693
bioA	adenosylmethionine-8-amino-7-oxononanoate aminotransferase (7,8-diamino-pelargonic acid aminotransferase; DAPA aminotransferase)	NMV_1667	NMC0685	NMA0942	NMB0732	NMCC_0692
_	hypothetical protein	NMV_1669	NMC0684A	NMA0941	NMB0731	NMCC_0691
_	putative FxsA-like protein	NMV_1670	NMC0684	NMA0940	NMB0730	NMCC_0690
_	hypothetical protein	NMV_1671	NMC0683	NMA0939	NEIMB0754	NMCC_0689
ihfA	integration host factor alpha-subunit (IHF-alpha)	NMV_1672	NMC0682	NMA0938	NMB0729	NMCC_0688
pheT	phenylalanyl-tRNA synthetase beta chain (phenylalanine-- tRNA ligase beta chain; PheRS)	NMV_1673	NMC0681	NMA0937	NMB0728	NMCC_0687
pheS	phenylalanyl-tRNA synthetase alpha chain (phenylalanine--tRNA ligase alpha chain; PheRS)	NMV_1676	NMC0676	NMA0933	NMB0724	NMCC_0684
rplT	50S ribosomal protein L20	NMV_1677	NMC0675	NMA0932	NMB0723	NMCC_0683
rpmI	50S ribosomal protein L35	NMV_1678	NMC0674	NMA0931	NMB0722	NMCC_0682
infC	translation initiation factor IF-3	NMV_1679	NMC0673	NMA0930	NMB0721	NMCC_0681
thrS	threonyl-tRNA synthetase (threonine--tRNA ligase; ThrRS)	NMV_1680	NMC0672	NMA0929	NMB0720	NMCC_0680
tgt	queuine tRNA-ribosyltransferase (tRNA-guanine transglycosylase; guanine insertion enzyme)	NMV_1681	NMC0671	NMA0928	NMB0719	NMCC_0678
hemH	ferrochelatase (protoheme ferro-lyase; heme synthetase)	NMV_1682	NMC0669	NMA0927	NMB0718	NMCC_0677
_	putative cytochrome c552	NMV_1683	NMC0668	NMA0925	NMB0717	NMCC_0676
_	conserved hypothetical integral membrane protein (pseudogene)	NMV_1685.1/NMV_1686	NEIMF10706	NEIMA0928	NEIMB0738	NEIMB_0681
lnt	apolipoprotein N-acyltransferase (ALP N-acyltransferase)	NMV_1687	NMC0664	NMA0918	NMB0713	NMCC_0672
rpoH	RNA polymerase sigma factor RpoH (Sigma-32)	NMV_1688	NMC0663	NMA0917	NMB0712	NMCC_0671
_	conserved hypothetical protein	NMV_1689	NMC0661	NMA0916	NMB0711	NMCC_0670
_	conserved hypothetical integral membrane protein	NMV_1690	NMC0660	NMA0915	NMB0710	NMCC_0669
_	hypothetical integral membrane protein	NMV_1691	NMC0659	NMA0914	NMB0709	NMCC_0668
holA	DNA polymerase III delta subunit	NMV_1692	NMC0658	NMA0913	NMB0708	NMCC_0667
_	conserved hypothetical lipoprotein	NMV_1693	NMC0657	NMA0912	NMB0707	NMCC_0666
_	conserved hypothetical protein	NMV_1694	NMC0656	NMA0911	NMB0706	NMCC_0665
_	putative transporter	NMV_1695	NMC0655	NMA0909	NMB0705	NMCC_0663
rluD	ribosomal large subunit pseudouridine synthase D (rRNA-uridine isomerase D; rRNA pseudouridylate synthase D)	NMV_1696	NMC0654	NMA0908	NMB0704	NMCC_0661
comL	competence lipoprotein ComL	NMV_1697	NMC0653	NMA0907	NMB0703	NMCC_0662
comA	competence protein ComA	NMV_1698	NMC0652	NMA0906	NMB0702	NMCC_0660
iga	IgA-specific serine endopeptidase (IgA protease)	NMV_1699	NMC0651	NMA0905	NMB0700	NMCC_0659
trpB	tryptophan synthase beta chain	NMV_1700	NMC0650	NMA0904	NMB0699	NMCC_0658
_	putative DNA glycosylase	NMV_1701	NMC0649	NMA0903	NMB0698	NMCC_0657
ksgA	dimethyladenosine transferase (S-adenosylmethionine-6-N', N'-adenosyl(rRNA) dimethyltransferase; 16S rRNA dimethylase; high level kasugamycin resistance protein KsgA; kasugamycin dimethyltransferase)	NMV_1702	NMC0648	NMA0902	NMB0697	NMCC_0656
_	putative ABC transporter ATP-binding protein	NMV_1703	NMC0647	NMA0900	NMB0696	NMCC_0655
_	conserved hypothetical protein	NMV_1704	NMC0646	NMA0899	NMB0695	NMCC_0654
_	hypothetical integral membrane protein	NMV_1705	NMC0645	NMA0897	NMB0694	NMCC_0653
folC	FolC bifunctional protein [includes: folylpolyglutamate synthase (folylpoly-gamma-glutamate synthetase; FPGS; tetrahydrofolate synthase; tetrahydrofolylpolyglutamate synthase) and dihydrofolate synthase]	NMV_1706	NMC0644	NMA0896	NMB0693	NMCC_0652
tpc	tetrapac protein	NMV_1707	NMC0643	NMA0895	NMB0692	NMCC_0651
_	putative colicin V production protein (DedE protein)	NMV_1708	NMC0642	NMA0894	NMB0691	NMCC_0650
purF	amidophosphoribosyltransferase (glutamine phosphoribosylpyrophosphate amidotransferase; ATASE; GPATase)	NMV_1709	NMC0641	NMA0892	NMB0690	NMCC_0648
greB	transcription elongation factor GreB (transcript cleavage factor GreB)	NMV_1710	NMC0640	NMA0891	NMB0689	NMCC_0647
trpF	N-(5'-phosphoribosyl)anthranilate isomerase (PRAI)	NMV_1711	NMC0639	NMA0890	NMB0688	NMCC_0646
_	putative Era-like GTP-binding protein	NMV_1712	NMC0638	NMA0889	NMB0687	NMCC_0644
rnc	ribonuclease III (RNase III)	NMV_1713	NMC0637	NMA0888	NMB0686	NMCC_0642
_	conserved hypothetical protein	NMV_1714	NMC0636	NMA0887	NMB0685	NMCC_0643
ribH	6,7-dimethyl-8-ribityllumazine synthase (DMRL synthase; lumazine synthase; riboflavin synthase beta chain)	NMV_1715	NMC0635	NMA0886	NMB0684	NMCC_0641
nusB	N utilization substance protein B (NusB protein)	NMV_1716	NMC0634	NMA0885	NMB0683	NMCC_0640
pyrC	dihydroorotase (DHOase)	NMV_1717	NMC0633	NMA0884	NMB0682	NMCC_0639
_	putative SirA-like protein	NMV_1718	NMC0631	NMA0882	NMB0681	NMCC_0637
_	conserved hypothetical periplasmic protein	NMV_1719	NMC0630	NMA0881	NMB0680	NMCC_0636
accD	acetyl-coenzyme A carboxylase carboxyl transferase subunit beta (ACCase beta chain)	NMV_1720	NMC0629	NMA0880	NMB0679	NMCC_0635
trpA	tryptophan synthase alpha chain	NMV_1721	NMC0628	NMA0879	NMB0678	NMCC_0634
_	hypothetical protein	NMV_1722	NMC0626	NMA0877	NEIMB0699	NMCC_0631
_	hypothetical protein	NMV_1723	NMC0625	NMA0876	NMB0676	NMCC_0630
kdsB	3-deoxy-manno-octulosonate cytidylyltransferase (CMP-KDO synthetase; CMP-2-keto-3-deoxyoctulosonic acid synthetase; CKS)	NMV_1724	NMC0624	NMA0875	NMB0675	NMCC_0629
_	conserved hypothetical protein	NMV_1725	NMC0623	NMA0874	NMB0674	NMCC_0628
_	conserved hypothetical periplasmic protein	NMV_1726	NMC0622	NMA0873	NMB0673	NMCC_0627
lpxK	tetraacyldisaccharide 4'-kinase (lipid A 4'-kinase)	NMV_1727	NMC0621	NMA0872	NMB0672	NMCC_0626
_	putative NADP-dependent malic enzyme (NADP-ME)	NMV_1729	NMC0620	NMA0870	NMB0671	NMCC_0624
tmk	thymidylate kinase (dTMP kinase)	NMV_1730	NMC0619	NMA0869	NMB0670	NMCC_0623
_	putative aminodeoxychorismate lyase	NMV_1731	NMC0618	NMA0868	NMB0669	NMCC_0622
ampD	AmpD protein	NMV_1732	NMC0617	NMA0867	NMB0668	NMCC_0621
_	conserved hypothetical periplasmic protein	NMV_1733	NMC0615	NMA0866	NMB0667	NMCC_0620
ligA	DNA ligase (polydeoxyribonucleotide synthase [NAD+])	NMV_1734	NMC0614	NMA0865	NMB0666	NMCC_0619
_	putative oxygen-independent coproporphyrinogen III oxidase	NMV_1735	NMC0613	NMA0864	NMB0665	NMCC_0618
nspA	outer-membrane associated protein NspA	NMV_1737	NMC0612	NMA0862	NMB0663	NMCC_0617
_	putative endoribonuclease	NMV_1738	NMC0611	NMA0861	NMB0662	NMCC_0616
apaH	bis(5'-nucleosyl)-tetraphosphatase, symmetrical (diadenosine tetraphosphatase; Ap4A hydrolase; diadenosine 5',5'''- P1,P4-tetraphosphate pyrophosphohydrolase)	NMV_1739	NMC0610	NMA0860	NEIMB0683/NMB0661	NMCC_0615
_	putative Trk system potassium uptake protein	NMV_1740	NMC0609	NMA0859	NMB0661	NMCC_0614
_	conserved hypothetical protein	NMV_1741	NMC0608	NMA0858	NMB0660	NMCC_0613
_	hypothetical protein	NMV_1742	NMC0607	NMA2120	NMB0659	NMCC_0612
_	hypothetical protein	NMV_1743	NMC0600	NMA2118	NMB0370	NMCC_1776
_	hypothetical protein	NMV_1744	NMC0600	NMA2118	NMB0371	NMCC_1776
_	conserved hypothetical protein	NMV_1745	NMC0599	NMA2115	NMB0372	NMCC_1773
_	hypothetical protein	NMV_1751	NMC0600	NMA2118	NMB0370	NMCC_1776
_	hypothetical protein	NMV_1752	NMC0600	NMA2118	NMB0371	NMCC_1776
_	hypothetical protein	NMV_1754	NMC0223	NMA0036	NMB0656	NMCC_0611
_	conserved hypothetical protein	NMV_1755	NMC0598	NMA2115	NMB0655	NMCC_0610
mafB2	MafB2 protein	NMV_1757	NMC0597	NMA2113	NMB0653	NMCC_0602
mafA2	MafA2 lipoprotein	NMV_1759	NMC0596	NMA2112	NMB0652	NMCC_0601
_	conserved hypothetical protein	NMV_1760	NMC0594, NMC0595	NMA0856, NMA0857, NMA0858	NMB0650, NMB0651	NMCC_0599, NMCC_0600
_	conserved hypothetical protein	NMV_1761	NMC0593	NMA0855	NMB0649	NMCC_0598
_	putative MafB-related protein	NMV_1766	NMC0586	NMA0853	NMB0643	NMCC_0592
ntpA	dATP pyrophosphohydrolase	NMV_1767	NMC0585	NMA0852	NMB0642	NMCC_0590
ppa	inorganic pyrophosphatase (pyrophosphate phospho-hydrolase; PPase)	NMV_1768	NMC0584	NMA0851	NMB0641	NMCC_0589
_	hypothetical membrane-associated protein	NMV_1769	NMC0583	NMA0850	NMB0640	NMCC_0588
_	putative HAM1-like protein	NMV_1770	NMC0582	NMA0849	NMB0639	NMCC_0587
galU	UTP--glucose-1-phosphate uridylyltransferase (UDP-glucose pyrophosphorylase; UDPGP; alpha-D-glucosyl-1-phosphate uridylyltransferase; uridine diphosphoglucose pyrophosphorylase)	NMV_1771	NMC0581	NMA0848	NMB0638	NMCC_0586
argH	argininosuccinate lyase (arginosuccinase; ASAL)	NMV_1772	NMC0580	NMA0847	NMB0637	NMCC_0585
_	hypothetical protein	NMV_1773	NMC0579	NMA0846/NMA0845	NMB0636/NEIMB0657	NMCC_0583/NMCC_0584
fbpA	iron(III)-transport system iron-binding protein FbpB (major ferric iron-binding protein; FBP; major iron-regulated protein; MIRP; Iron(III) periplasmic binding protein)	NMV_1774	NMC0578	NMA0844	NMB0634	NMCC_0582
fbpB	iron(III)-transport system permease protein FbpB	NMV_1775	NMC0577	NMA0843	NMB0633	NMCC_0581
fbpC	iron(III)-transport system ATP-binding protein FbpC (ferric cations import ATP-binding protein FbpC)	NMV_1776	NMC0576	NMA0842	NMB0632	NMCC_0580
_	putative phosphate acetyltransferase (phosphotransacetylase)	NMV_1777	NMC0575	NMA0841	NMB0631	NMCC_0579
hisH	imidazole glycerol phosphate synthase subunit HisH (IGP synthase glutamine amidotransferase subunit; IGP synthase subunit HisH; ImGP synthase subunit HisH; IGPS subunit HisH)	NMV_1778	NMC0574	NMA0840	NMB0630	NMCC_0578
hisA	1-(5-phosphoribosyl)-5-[(5-phosphoribosylamino)methylideneamino] imidazole-4-carboxamide isomerase (phosphoribosylformimino-5-aminoimidazole carboxamide ribotide isomerase)	NMV_1779	NMC0573	NMA0839	NMB0629	NMCC_0577
hisF	imidazole glycerol phosphate synthase subunit HisF (IGP synthase cyclase subunit; IGP synthase subunit HisF; ImGP synthase subunit HisF; IGPS subunit HisF)	NMV_1780	NMC0572	NMA0838	NMB0628	NMCC_0577
hisI	phosphoribosyl-AMP cyclohydrolase (PRA-CH)	NMV_1781	NMC0571	NMA0837	NMB0627	NMCC_0575
prfC	peptide chain release factor 3 (RF-3)	NMV_1782	NMC0570	NMA0836	NMB0626	NMCC_0574
_	conserved hypothetical protein	NMV_1784	NMC0569	NMA0833	NMB0625	NMCC_0573
pglE	pilin glycosyl transferase E (pseudogene)	NMV_1785/NMV_1786	NMC0568	NMA0832	NMB0624	NMCC_0572/NEIMB_0579
_	putative spermidine/putrescine-binding lipoprotein	NMV_1787	NMC0567	NMA0831	NMB0623	NMCC_0571
lolA	outer-membrane lipoprotein carrier protein	NMV_1788	NMC0566	NMA0830	NMB0622	NMCC_0570
_	conserved hypothetical protein	NMV_1789	NMC0565	NMA0829	NMB0621	NMCC_0569
gph2	phosphoglycolate phosphatase 2 (PGPase 2; PGP 2)	NMV_1790	NMC0563	NMA0828	NMB0620	NMCC_0568
_	conserved hypothetical protein	NMV_1791	NMC0562	NMA0827	NMB0619	NMCC_0567
ppsA	phosphoenolpyruvate synthase (pyruvate, water dikinase; PEP synthase)	NMV_1792	NMC0561	NMA0826	NMB0618	NMCC_0566
rho	transcription termination factor Rho	NMV_1793	NMC0560	NMA0825	NMB0617	NMCC_0565
_	putative ammonium transporter	NMV_1798	NMC0557	NMA0820	NMB0615	NMCC_0562
_	putative oxidoreductase OrdL	NMV_1799	NMC0556	NMA0819	NMB0614	NMCC_0560
_	putative spermidine/putrescine transport system permease protein	NMV_1800	NMC0555	NMA0818	NMB0612	NMCC_0559
_	putative spermidine/putrescine transport system permease protein	NMV_1801	NMC0554	NMA0817	NMB0611	NMCC_0558
_	putative spermidine/putrescine transport system ATP-binding protein	NMV_1802	NMC0553	NMA0816	NMB0610	NMCC_0557
rpsO	30S ribosomal protein S15	NMV_1803	NMC0552	NMA0815	NMB0609	NMCC_0556
secF	preprotein translocase SecF subunit	NMV_1804	NMC0551	NMA0813	NMB0608	NMCC_0554
secD	preprotein translocase SecD subunit	NMV_1805	NMC0550	NMA0812	NMB0607	NMCC_0553
_	conserved hypothetical periplasmic protein	NMV_1806	NMC0549	NMA0811	NMB0606	NMCC_0552
_	putative deacetylase	NMV_1807	NMC0548	NMA0810	NMB0605	NMCC_0551
_	putative zinc-type alcohol dehydrogenase	NMV_1808	NMC0547	NMA0808	NMB0604	NMCC_0550
hisE	phosphoribosyl-ATP pyrophosphatase (PRA-PH)	NMV_1809	NMC0546	NMA0807	NMB0603	NMCC_0549
_	putative HitA-like protein	NMV_1810	NMC0545	NMA0806	NMB0602	NMCC_0548
tatA/E	sec-independent protein translocase TatA/E component	NMV_1811	NEIMF10575	NMA0805	NMB0601	NMCC_0547
tatB	sec-independent protein translocase TatB component	NMV_1812	NMC0543	NMA0804	NMB0600	NMCC_0546
tatC	sec-independent protein translocase TatC component	NMV_1813	NMC0542	NMA0803	NMB0599	NMCC_0545
_	putative Maf-like protein	NMV_1814	NMC0541	NMA0802	NMB0598	NMCC_0544
_	conserved hypothetical integral membrane protein	NMV_1816	NMC0540	NMA0801	NMB0597	NMCC_0543
_	conserved hypothetical integral membrane protein	NMV_1817	NMC0539	NMA0800	NMB0596	NMCC_0542
_	putative two-component system transcriptional regulator protein	NMV_1818	NMC0537	NMA0798	NMB0595	NMCC_0541
_	putative two-component system sensor protein	NMV_1819	NMC0536	NMA0797	NMB0594	NMCC_0540
_	conserved hypothetical protein	NMV_1820	NMC0535	NMA0796	NMB0593	NMCC_0539
rpsP	30S ribosomal protein S16	NMV_1821	NMC0534	NMA0795	NMB0592	NMCC_0538
_	putative 16S rRNA processing protein RimM	NMV_1822	NMC0533	NMA0794	NMB0591	NMCC_0537
trmD	tRNA (guanine-N(1)-)-methyltransferase (M1G-methyltransferase; tRNA [GM37] methyltransferase)	NMV_1823	NMC0532	NMA0793	NMB0590	NMCC_0536
rplS	50S ribosomal protein L19	NMV_1824	NMC0531	NMA0792	NMB0589	NMCC_0535
_	putative ABC transporter ATP-binding protein	NMV_1826	NMC0530	NMA0791	NMB0588	NMCC_0534
_	putative ABC transporter permease protein	NMV_1828	NMC0529	NMA0790	NMB0587	NMCC_0533
_	putative ABC transporter substrate-binding protein	NMV_1830	NMC0528	NMA0789	NMB0586	NMCC_0532
_	hypothetical integral membrane protein	NMV_1832	NMC1653	NMA0786	NMB1733	NMCC_1646
_	hypothetical integral membrane protein	NMV_1834	NMC1653	NMA0784	NMB1733	NMCC_1646
_	IS1016 group transposase	NMV_1838	NMC0525	NMA0769	NMB0583	NMCC_0529
_	putative peptidase	NMV_1839	NMC0524	NMA0767	NMB0582/NEIMB_0534	NMCC_0528
_	putative electron transfer flavoprotein-ubiquinone oxidoreductase (ETF-QO; ETF-ubiquinone oxidoreductase; ETF dehydrogenase; electron-transferring-flavoprotein dehydrogenase)	NMV_1840	NMC0523	NMA0766	NMB0581	NMCC_0527
_	putative NosL-like lipoprotein	NMV_1841	NMC0522	NMA0765	NMB0580	NMCC_0526
_	putative ABC transporter ATP-binding protein	NMV_1842	NMC0521	NMA0763	NMB0579	NMCC_0525
hemA	glutamyl-tRNA reductase (GluTR)	NMV_1845	NMC0518	NMA0760	NMB0576	NMCC_0522
gcvH	glycine cleavage system H protein	NMV_1846	NMC0517	NMA0759	NMB0575	NMCC_0521
gcvT	glycine cleavage system T protein (aminomethyltransferase)	NMV_1848	NMC0516	NMA0758	NMB0574	NMCC_0520
_	putative HTH-type transcriptional regulator	NMV_1850	NMC0515	NMA0756	NMB0573	NMCC_0519
_	conserved hypothetical protein	NMV_1851	NMC0514	NMA0755	NMB0572	NMCC_0518
_	conserved hypothetical integral membrane protein	NMV_1852	NMC0513	NMA0754	NMB0571	NMCC_0517
_	conserved hypothetical integral membrane protein	NMV_1853	NMC0512	NMA0753	NMB0570	NMCC_0516
nqrA	Na(+)-translocating NADH-quinone reductase subunit A (Na(+)-translocating NQR subunit A; Na(+)-NQR subunit A; NQR complex subunit A; NQR-1 subunit A)	NMV_1854	NMC0510	NMA0752	NMB0569	NMCC_0515
nqrB	Na(+)-translocating NADH-quinone reductase subunit B (Na(+)-translocating NQR subunit B; Na(+)-NQR subunit B; NQR complex subunit B; NQR-1 subunit B)	NMV_1855	NMC0509	NMA0751	NMB0568	NMCC_0514
nqrC	Na(+)-translocating NADH-quinone reductase subunit C (Na(+)-translocating NQR subunit C; Na(+)-NQR subunit C; NQR complex subunit C; NQR-1 subunit C)	NMV_1856	NMC0508	NMA0750	NMB0567	NMCC_0513
nqrD	Na(+)-translocating NADH-quinone reductase subunit D (Na(+)-translocating NQR subunit D; Na(+)-NQR subunit D; NQR complex subunit D; NQR-1 subunit D)	NMV_1857	NMC0507	NMA0749	NMB0566	NMCC_0512
nqrE	Na(+)-translocating NADH-quinone reductase subunit E (Na(+)-translocating NQR subunit E; Na(+)-NQR subunit E; NQR complex subunit E; NQR-1 subunit E)	NMV_1858	NMC0506	NMA0748	NMB0565	NMCC_0511
nqrF	Na(+)-translocating NADH-quinone reductase subunit F (Na(+)-translocating NQR subunit F; Na(+)-NQR subunit F; NQR complex subunit F; NQR-1 subunit F)	NMV_1859	NMC0505	NMA0747	NMB0564	NMCC_0510
apbE	thiamine biosynthesis lipoprotein ApbE	NMV_1860	NMC0504	NMA0746	NMB0563	NMCC_0509
_	conserved hypothetical membrane-associated protein	NMV_1862	NMC0503	NMA0745	NMB0562	NMCC_0508
grpE	protein GrpE (HSP-70 cofactor)	NMV_1863	NMC0502	NMA0744	NMB0561	NMCC_0507
cysE	serine acetyltransferase (SAT)	NMV_1864	NMC0501	NMA0742	NMB0560	NMCC_0506
_	putative ubiquinone biosynthesis protein UbiB	NMV_1865	NMC0500	NMA0741	NMB0559	NMCC_0505
_	hypothetical protein	NMV_1866	NMC0499	NMA0740	NMB0558	NMCC_0504
_	conserved hypothetical protein	NMV_1867	NMC0498	NMA0739	NMB0557	NMCC_0503
_	putative transcriptional regulator	NMV_1868	NMC0497	NMA0738	NMB0556	NMCC_0502
_	hypothetical membrane-associated protein	NMV_1869	NMC0496	NMA0737	NMB0555	NMCC_0501
dnaK	chaperone protein DnaK (heat shock protein 70; heat shock 70 kDa protein; HSP70)	NMV_1870	NMC0495	NMA0736	NMB0554	NMCC_0500
_	IS110 family transposase	NMV_1871	NMC0494	NMA0735/NMA0733	NMB0553	NMCC_0498/NMCC_0495
_	conserved hypothetical integral membrane protein (pseudogene)	NMV_1872/NMV_1873	NMC0493	NMA0732	NMB0552	NMCC_0494
priA	primosomal protein N' (replication factor Y)	NMV_1874	NMC0491	NMA0731	NMB0551	NMCC_0493
dsbC	thiol:disulfide interchange lipoprotein DsbC	NMV_1875	NMC0490	NMA0730	NMB0550	NMCC_0492
_	putative ABC transporter ATP-binding protein	NMV_1876	NMC0489	NMA0729	NMB0549	NMCC_0491
_	putative membrane fusion protein	NMV_1877	NMC0488	NMA0728	NMB0548	NMCC_0490
pilV	minor pilin PilV	NMV_1878	NMC0487	NMA0726	NMB0547	NMCC_0489
_	putative alcohol dehydrogenase (ADH-HT)	NMV_1879	NMC0486	NMA0725	NMB0546	NMCC_0488
smc	SMC protein	NMV_1880	NMC0484	NMA0724	NMB0545	NMCC_0486
lpxH	UDP-2,3-diacylglucosamine hydrolase	NMV_1881	NMC0483	NMA0723	NMB0544	NMCC_0485
_	putative L-lactate permease	NMV_1883	NMC0482	NMA0722	NMB0543	NMCC_0484
_	conserved hypothetical protein	NMV_1884	NMC0481	NMA0721	NMB0542	NMCC_0483
_	conserved hypothetical protein	NMV_1885	NMC0480	NMA0720	NMB0541	NMCC_0482
aspC	aspartate aminotransferase (transaminase A; ASPAT)	NMV_1887	NMC0479	NMA0719	NMB0540	NMCC_0481
hemC	porphobilinogen deaminase (PBG; hydroxymethylbilane synthase; HMBS; pre-uroporphyrinogen synthase)	NMV_1888	NMC0478	NMA0718	NMB0539	NMCC_0478
_	conserved hypothetical protein	NMV_1889	NMC0477	NMA0717	NMB0538	NMCC_0479
corC	magnesium and cobalt efflux protein CorC	NMV_1890	NMC0476	NMA0716	NMB0537	NMCC_0477
_	putative Na(+)/H(+) antiporter	NMV_1891	NMC0475	NMA0715	NMB0536	NMCC_0476
_	putative glucose/galactose transporter	NMV_1892	NMC0474	NMA0714	NMB0535	NMCC_0475
_	conserved hypothetical integral membrane protein	NMV_1893	NMC0473	NMA0712	NMB0534	NMCC_0473
nth	endonuclease III (DNA-(apurinic or apyrimidinic site) lyase)	NMV_1894	NMC0472	NMA0711	NMB0533	NMCC_0472
_	putative Do-like serine protease	NMV_1895	NMC0471	NMA0710	NMB0532	NMCC_0471
_	putative Na+/H+ antiporter	NMV_1896	NMC0470	NMA0709	NMB0531	NMCC_0470
nagZ	beta-hexosaminidase (N-acetyl-beta-glucosaminidase; beta-N-acetylhexosaminidase)	NMV_1897	NMC0469	NMA0708	NMB0530	NMCC_0468
_	conserved hypothetical protein	NMV_1899	NMC0468	NMA0707	NMB0529	NMCC_0466
_	conserved hypothetical integral membrane protein	NMV_1900	NMC0467	NMA0706	NMB0528	NMCC_0465
_	putative 6-pyruvoyl tetrahydrobiopterin synthase (PTPS; PTP synthase)	NMV_1901	NMC0466	NMA0704	NMB0527	NMCC_0464
_	conserved hypothetical protein	NMV_1902	NMC0465	NMA0703	NMB0526	NMCC_0463
_	conserved hypothetical protein	NMV_1903	NMC0464	NMA0702	NMB0525	NMCC_0462
rbn	tRNA-processing ribonuclease BN (RNase BN)	NMV_1904	NMC0462	NMA0700	NMB0524	NMCC_0461
_	hypothetical periplasmic protein	NMV_1906	NMC0459	NMA0698	NMB0521	NMCC_0460
_	hypothetical integral membrane protein	NMV_1908	NMC0458	NMA0697	NMB0520	NMCC_0459
_	hypothetical protein	NMV_1909	NEIMF10484	NEIMA0708	NMB0519	NEIMB_0461
_	hypothetical protein	NMV_1912	NMC0457	NMA0696	NMB0516	NMCC_0458
tpsA3	haemagglutinin/hemolysin-related protein TpsA3	NMV_1919	NMC0444	NMA0688	NMB1779	NMCC_0449
tpsB3	TpsA3 activation/secretion protein TpsB3	NMV_1920	NMC0443	NMA0687	NMB1780	NMCC_0448
_	hypothetical integral membrane protein	NMV_1922	NMC0441	NMA0685	NMB1781	NMCC_0447
_	hypothetical protein	NMV_1923	NMC0440	NMA0684	NMB1782	NEIMB_0444
_	putative bacteriocin/pheromone secretion membrane fusion protein (pseudogene)	NMV_1924/NMV_1925	NMC0439	NMA0683	NMB1783	NMCC_0445
_	hypothetical lipoprotein	NMV_1928	NMC0437	NMA0680	NMB1785	NEIMB_0439
_	conserved hypothetical protein (pseudogene)	NMV_1929/NMV_1930	NMC0436	NMA0679/NMA0678	NMB1786	NMCC_0443/NMCC_0442
_	hypothetical periplasmic protein	NMV_1931	NMC0435	NMA0677	NEIMB1899	NMCC_0440
argC	N-acetyl-gamma-glutamyl-phosphate reductase (AGPR; N-acetyl-glutamate semialdehyde dehydrogenase; NAGSA dehydrogenase)	NMV_1932	NMC0434	NMA0676	NMB1787	NMCC_0439
recG	ATP-dependent DNA helicase RecG	NMV_1933	NMC0433	NMA0675	NMB1788	NMCC_0438
secB	preprotein translocase SecB subunit	NMV_1934	NMC0432	NMA0674	NMB1789	NMCC_0437
grX	glutaredoxin	NMV_1935	NMC0431	NMA0673	NMB1790	NMCC_0436
cafA	ribonuclease G (RNase G; cytoplasmic axial filament protein)	NMV_1936	NMC0430	NMA0672	NMB1791	NMCC_0435
_	putative two-component system sensor protein	NMV_1937	NMC0429	NMA0671/NMA0670	NMB1792/NMB1793	NMCC_0434
_	putative transporter	NMV_1940	NMC0427	NMA0668	NMB1794	NMCC_0433
_	putative oxidoreductase	NMV_1941	NMC0426	NMA0666	NMB1796	NMCC_0432
dacB	D-alanyl-D-alanine carboxypeptidase (DD-peptidase; DD-carboxypeptidase)	NMV_1942	NMC0425	NMA0665	NMB1797	NMCC_0431
_	IS1016 group transposase (pseudogene)	NMV_1943/NMV_1944	NMC0423	NMA0664/NMA0664a	NMB1798	NMCC_0429/NMCC_0430
_	putative bacteriocin/pheromone secretion membrane fusion protein	NMV_1948	NMC0887	NMA0683	NMB0097	NMCC_0445
_	putative bacteriocin/pheromone secretion/processing ATP-binding protein	NMV_1949	NMC0888	NMA0699	NMB0098	NEIMB_0465
_	conserved hypothetical protein	NMV_1952	NMC0891	NMA0678/NMA0679	NMB1786	NMCC_0442/NMCC_0443
metK	S-adenosylmethionine synthetase (methionine adenosyltransferase; AdoMet synthetase; MAT)	NMV_1960	NMC0422	NMA0663	NMB1799	NMCC_0428
_	putative lipid A biosynthesis lauroyl acyltransferase (heat shock protein B)	NMV_1961	NMC0421	NMA0662	NMB1801	NMCC_0427
_	putative O-sialoglycoprotein endopeptidase (glycoprotease)	NMV_1962	NMC0419	NMA0661	NMB1802	NMCC_0426
ccsA	cytochrome c biogenesis protein CcsA	NMV_1963	NMC0418	NMA0660	NMB1803	NMCC_0425
_	putative cytochrome c biogenesis protein	NMV_1964	NMC0417	NMA0659	NMB1804	NMCC_0424
cyc	cytochrome c4	NMV_1965	NMC0416	NMA0658	NMB1805	NMCC_0423
_	putative GTP-binding protein EngB	NMV_1966	NMC0415	NMA0656	NMB1806	NMCC_0422
ponA	penicillin-binding protein 1A (PBP-1a; PBP1a) [includes: penicillin-insensitive transglycosylase (peptidoglycan TGase) and penicillin-sensitive transpeptidase (DD-transpeptidase)]	NMV_1967	NMC0414	NMA0655	NMB1807	NMCC_0421
pilM	type IV pilus biogenesis protein PilM	NMV_1968	NMC0412	NMA0654	NMB1808	NMCC_0420
pilN	type IV pilus biogenesis protein PilN	NMV_1969	NMC0411	NMA0653	NMB1809	NMCC_0419
pilO	type IV pilus biogenesis protein PilO	NMV_1970	NMC0410	NMA0652	NMB1810	NMCC_0418
pilP	type IV pilus biogenesis lipoprotein PilP	NMV_1971	NMC0409	NMA0651	NMB1811	NMCC_0417
pilQ	type IV pilus secretin PilQ	NMV_1972	NMC0408/NEIMF10430	NMA0650	NMB1812	NMCC_0416
aroK	shikimate kinase (SK)	NMV_1973	NMC0407	NMA0648	NMB1813	NMCC_0415
aroB	3-dehydroquinate synthase	NMV_1974	NMC0406	NMA0647	NMB1814	NMCC_0414
_	putative class-II glutamine amidotransferase	NMV_1975	NMC0405	NMA0646	NMB1815	NMCC_0413
_	conserved hypothetical protein	NMV_1976	NMC0404	NMA0645	NMB1816	NMCC_0412
ribD	riboflavin biosynthesis protein RibD [includes: diaminohydroxyphosphoribosylaminopyrimidine deaminase (riboflavin-specific deaminase) and 5-amino-6-(5-phosphoribosylamino)uracil reductase (HTP reductase)]	NMV_1977	NMC0403	NMA0644	NMB1817	NMCC_0411
_	putative polysaccharide biosynthesis protein	NMV_1978	NMC0402	NMA0643	NMB1818	NMCC_0410
pglB2	pilin glycosyl transferase B2	NMV_1981	NMC0399/NEIMF10418	NMA0639	NMB1820	NMCC_0406
pglC	pilin glycosyl transferase PglC	NMV_1983	NMC0397	NMA0638	NMB1821	NMCC_0404
pglD	pilin glycosylation protein PglD	NMV_1984	NMC0396	NMA0637	NMB1822	NMCC_0403
avtA	valine--pyruvate aminotransferase (transaminase C; alanine--valine transaminase)	NMV_1985	NMC0395	NMA0636	NMB1823	NMCC_0402
_	conserved hypothetical protein	NMV_1986	NMC0394	NMA0635	NMB1824	NMCC_0401
_	hypothetical protein	NMV_1989	NMC0392	NMA0634	NMB1825	NMCC_0400
_	conserved hypothetical protein	NMV_1990	NMC0390	NMA0633	NMB1826	NMCC_0399
dnaE	DNA polymerase III alpha subunit	NMV_1992	NMC0389	NMA0632	NMB1827	NMCC_0398
_	conserved hypothetical protein	NMV_1993	NEIMF10406	NMA0631	NEIMB1944	NMCC_0397
_	conserved hypothetical protein (pseudogene part)	NMV_2011/NMV_2012	NMC0891	NMA0678/NMA0679	NMB1786	NMCC_0442/NMCC_0443
gph3	phosphoglycolate phosphatase 3 (PGPase 3; PGP 3)	NMV_2019	NMC0386	NMA0625	NMB1830	NMCC_0392
ispH	4-hydroxy-3-methylbut-2-enyl diphosphate reductase	NMV_2020	NMC0385	NMA0624	NMB1831	NMCC_0391
lspA	lipoprotein signal peptidase (prolipoprotein signal peptidase; signal peptidase II; SPase II)	NMV_2021	NMC0384	NMA0623	NMB1832	NMCC_0390
ileS	isoleucyl-tRNA synthetase (isoleucine--tRNA ligase; IleRS)	NMV_2022	NMC0383	NMA0622	NMB1833	NMCC_0389
ribF	riboflavin biosynthesis protein RibF [includes: riboflavin kinase (flavokinase) and FMN adenylyltransferase (FAD pyrophosphorylase; FAD synthetase)]	NMV_2023	NMC0382	NMA0621	NMB1834	NMCC_0388
tyrS	tyrosyl-tRNA synthetase (tyrosine--tRNA ligase; TyrRS)	NMV_2026	NMC0381	NMA0620	NMB1835	NMCC_0387
_	putative inner-membrane acyltransferase	NMV_2027	NMC0380	NMA0619	NMB1836	NMCC_0386
_	putative GTP-dependent nucleic acid-binding protein EngD	NMV_2028	NMC0379	NMA0618	NMB1838	NMCC_0384
fhs	formate--tetrahydrofolate ligase (formyltetrahydrofolate synthetase; FHS; FTHFS)	NMV_2029	NMC0378	NMA0617	NMB1839	NMCC_0383
_	conserved hypothetical integral membrane protein	NMV_2030	NMC0377	NMA0616	NMB1840	NMCC_0382
_	putative sugar-phosphate nucleotidyl transferase	NMV_2031	NMC0376	NMA0615	NMB1841	NMCC_0381
_	putative 4-hydroxyphenylacetate 3-monooxygenase, reductase component (4-HPA 3-monooxygenase small component; flavin:NADH reductase)	NMV_2032	NMC0375	NMA0614	NMB1842	NMCC_0380
_	putative HTH-type transcriptional regulator	NMV_2033	NMC0374	NMA0613	NMB1843	NMCC_0379
_	putative membrane-associated thioredoxin	NMV_2034	NMC0373	NMA0612	NMB1845	NMCC_0378
_	putative ATP-binding protein	NMV_2036	NMC0372	NMA0611	NMB1846	NMCC_0376
pilC1	type IV pilus-associated protein PilC1	NMV_2037	NMC0371	NMA0609	NMB1847	NMCC_0375
carA	carbamoyl-phosphate synthase small chain (carbamoyl-phosphate synthetase glutamine chain)	NMV_2040	NMC0370	NMA0608	NMB1849	NMCC_0373
_	conserved hypothetical protein	NMV_2042	NMC0366	NMA0605	NMB1852	NMCC_0370
carB	carbamoyl-phosphate synthase large chain (carbamoyl-phosphate synthetase ammonia chain)	NMV_2044	NMC0363	NMA0602	NMB1855	NMCC_0367
crgA	HTH-type transcriptional regulator CrgA	NMV_2045	NMC0362	NMA0601	NMB1856	NMCC_0366
_	putative NADPH-quinone dehydrogenase (modulator of drug activity B)	NMV_2046	NMC0361	NMA0600	NMB1857	NMCC_0365
queA	S-adenosylmethionine:tRNA ribosyltransferase-isomerase (queuosine biosynthesis protein QueA)	NMV_2048	NMC0360	NMA0599	NMB1859	NMCC_0363
accB	biotin carboxyl carrier protein of acetyl-CoA carboxylase (BCCP)	NMV_2050	NMC0358	NMA0597	NMB1860	NMCC_0361
accC	biotin carboxylase (A subunit of acetyl-CoA carboxylase; ACC)	NMV_2051	NMC0357	NMA0596	NMB1861	NMCC_0360
prmA	ribosomal protein L11 methyltransferase (L11 Mtase)	NMV_2052	NMC0356	NMA0595	NMB1862	NMCC_0359
orn	oligoribonuclease	NMV_2053	NMC0355	NMA0594	NMB1863	NMCC_0358
hemL	glutamate-1-semialdehyde 2,1-aminomutase (GSA; glutamate-1-semialdehyde aminotransferase; GSA-AT)	NMV_2054	NMC0354	NMA0592	NMB1864	NMCC_0357
_	putative MiaB-like tRNA modification enzyme	NMV_2056	NMC0353	NMA0590	NMB1866	NMCC_0355
dxs	1-deoxy-D-xylulose-5-phosphate synthase (1-deoxyxylulose-5-phosphate synthase; DXP synthase; DXPS)	NMV_2057	NMC0352	NMA0589	NMB1867	NMCC_0354
xerC	tyrosine recombinase XerC	NMV_2058	NMC0351	NMA0588	NMB1868	NMCC_0353
fba	fructose-bisphosphate aldolase	NMV_2059	NMC0350	NMA0587	NMB1869	NMCC_0352
_	factor H-binding lipoprotein (lipoprotein GNA1870)	NMV_2060	NMC0349	NMA0586	NMB1870	NMCC_0351
_	putative peptidase	NMV_2061	NMC0348	NMA0585	NMB1871	NMCC_0350
_	putative acetyltransferase	NMV_2062	NMC0347	NMA0584	NMB1872	NMCC_0349
_	putative DNA glycosylase	NMV_2063	NMC0346	NMA0583	NMB1873	NMCC_0348
pyrE	orotate phosphoribosyltransferase (OPRT; OPRTase)	NMV_2064	NMC0345	NMA0582	NMB1874	NMCC_0347
_	conserved hypothetical protein	NMV_2065	NMC0344	NMA0581	NMB1875	NMCC_0346
argA	amino-acid acetyltransferase (N-acetylglutamate synthase; AGS; NAGS)	NMV_2066	NMC0343	NMA0580	NMB1876	NMCC_0345
_	putative prolyl endopeptidase (post-proline cleaving enzyme; PE)	NMV_2067	NMC0342	NMA0579	NMB1877	NMCC_0344
_	putative HTH-type transcriptional regulator	NMV_2068	NMC0341	NMA0578	NMB1878/NMB1879	NMCC_0343
_	putative ferric enterobactin uptake system-binding lipoprotein FetB2	NMV_2069	NMC0340	NMA0577	NMB1880	NMCC_0342
_	conserved hypothetical protein	NMV_2070	NMC0339	NMA0576	NMB1881	NMCC_0340
_	putative tonB-dependent ferric siderophore receptor protein	NMV_2071	NMC0338	NMA0575	NMB1882	NMCC_0339
_	putative thiosulfate sulfurtransferase	NMV_2072	NMC0337	NMA0573	NMB1884	NMCC_0337
pcm	protein-L-isoaspartate O-methyltransferase (protein-beta-aspartate methyltransferase; PIMT; protein L-isoaspartyl methyltransferase; L-isoaspartyl protein carboxyl methyltransferase)	NMV_2073	NMC0336	NMA0572	NMB1885	NMCC_0336
_	conserved hypothetical protein	NMV_2074	NMC0335	NMA0571	NMB1886	NMCC_0335
tpiA	triosephosphate isomerase (TIM; triose-phosphate isomerase)	NMV_2075	NMC0334	NMA0570	NMB1887	NMCC_0334
secG	preprotein translocase SecG subunit	NMV_2076	NMC0333	NMA0569	NMB1888	NMCC_0333
_	conserved hypothetical protein	NMV_2077	NMC0332	NMA0565	NMB1890	NMCC_0330
_	putative DNA-binding protein	NMV_2078	NMC0331	NMA0564	NMB1891	NMCC_0329
_	putative membrane-associated peptidase (pseudogene)	NMV_2080/NMV_2080.1	NMC0330	NMA0562	NMB1893	NMCC_0327
leuS	leucyl-tRNA synthetase (leucine--tRNA ligase; LeuRS)	NMV_2083	NMC0326	NMA0559	NMB1897	NMCC_0323
_	conserved hypothetical lipoprotein	NMV_2084	NMC0325	NMA0557	NMB1898	NMCC_0322
_	hypothetical periplasmic protein	NMV_2085	NMC0324	NMA0556	NMB1899	NMCC_0321
ppk	polyphosphate kinase (polyphosphoric acid kinase; ATP-polyphosphate phosphotransferase)	NMV_2086	NMC0323	NMA0555	NMB1900	NMCC_0320
dnaN	DNA polymerase III beta subunit	NMV_2089	NMC0321	NMA0553	NMB1902	NMCC_0318
dnaA	chromosomal replication initiator protein DnaA	NMV_2090	NMC0320	NMA0552	NMB1903	NMCC_0317
rpmH	50S ribosomal protein L34	NMV_2091	NMC0319	NMA0551	NMB1904	NMCC_0316
rnpA	ribonuclease P protein component (RNaseP protein; RNase P protein; Protein C5)	NMV_2092	NMC0318	NMA0550	NMB1905	NMCC_0315
_	conserved hypothetical protein	NMV_2093	NMC0317	NMA0549	NMB1906	NMCC_0314
oxaA	inner-membrane protein OxaA	NMV_2094	NMC0316	NMA0548	NMB1907	NMCC_0313
_	putative methyltransferase	NMV_2095	NMC0315	NMA0547	NMB1908	NMCC_0312
_	putative Maf-like protein	NMV_2096	NMC0314	NMA0546	NMB1909	NMCC_0311
_	conserved hypothetical protein	NMV_2097	NMC0313	NMA0545	NMB1910	NMCC_0310
rpmF	50S ribosomal protein L32	NMV_2098	NMC0312	NMA0544	NMB1911	NMCC_0309
_	putative phosphoribosyltransferase	NMV_2099	NMC0311	NMA0543	NMB1912	NMCC_0308
plsX	fatty acid/phospholipid synthesis protein PlsX	NMV_2100	NMC0310	NMA0542	NMB1913	NMCC_0307
_	hypothetical protein	NMV_2101	NMC0309	NMA0541	NMB1914	NMCC_0306
_	hypothetical protein	NMV_2102	NMC0308	NMA0540	NMB1915	NMCC_0304
fabH	3-oxoacyl-[acyl-carrier-protein] synthase III (beta-ketoacyl-ACP synthase III; KAS III)	NMV_2104	NMC0307	NMA0538	NMB1916	NMCC_0303
_	conserved hypothetical integral membrane protein	NMV_2105	NMC0306	NMA0537	NMB1917	NMCC_0302
fabD	malonyl CoA-acyl carrier protein transacylase (MCT)	NMV_2106	NMC0305	NMA0536	NMB1918	NMCC_0301
msbA	lipid A export ATP-binding/permease protein MsbA	NMV_2107	NMC0304	NMA0535	NMB1919	NMCC_0300
guaA	GMP synthase [glutamine-hydrolyzing] (glutamine amidotransferase; GMP synthetase)	NMV_2108	NMC0303	NMA0534	NMB1920	NMCC_0299
fabG	3-oxoacyl-[acyl-carrier-protein] reductase (3-ketoacyl-acyl carrier protein reductase)	NMV_2109	NMC0302	NMA0533	NMB1921	NMCC_0298
_	conserved hypothetical protein	NMV_2111	NMC0300	NMA0532	NMB1464	NMCC_0297
_	ISNme1 transposase (pseudogene)	NMV_2112/NMV_2113	NMC1894	NMA0531	NMB1922	NMCC_0296
_	conserved hypothetical integral membrane protein	NMV_2114	NMC1896	NMA0530	NMB1923	NMCC_0295
_	putative inositol-1-monophosphatase (IMPase; inositol-1-phosphatase; I-1-Pase)	NMV_2115	NMC1898	NMA0529	NMB1924	NMCC_0294
_	conserved hypothetical protein	NMV_2116	NMC1899	NMA0528	NMB1925	NMCC_0293
lgtE	lacto-N-neotetraose biosynthesis glycosyl transferase LgtE	NMV_2117	NMC1900	NMA0527	NMB1926	NMCC_0292
lgtB	lacto-N-neotetraose biosynthesis glycosyl transferase LgtB	NMV_2118	NMC1901	NMA0525	NMB1928	NMCC_0290
lgtA	lacto-N-neotetraose biosynthesis glycosyl tranferase LgtA	NMV_2119	NMC1902	NMA0524	NMB1929	NMCC_0289
glyS	glycyl-tRNA synthetase beta chain (glycine--tRNA ligase beta chain; GlyRS)	NMV_2120	NMC1903	NMA0523	NMB1930	NMCC_0288
glyQ	glycyl-tRNA synthetase alpha chain (glycine--tRNA ligase alpha chain; GlyRS)	NMV_2122	NMC1904	NMA0521	NMB1932	NMCC_0286
atpC	ATP synthase epsilon chain (ATP synthase F1 sector epsilon subunit)	NMV_2123	NMC1905	NMA0520	NMB1933	NMCC_0285
atpD	ATP synthase beta chain	NMV_2124	NMC1906	NMA0519	NMB1934	NMCC_0284
atpG	ATP synthase gamma chain	NMV_2125	NMC1907	NMA0518	NMB1935	NMCC_0283
atpA	ATP synthase alpha chain	NMV_2126	NMC1908	NMA0517	NMB1936	NMCC_0282
atpH	ATP synthase delta chain	NMV_2127	NMC1909	NMA0516	NMB1937	NMCC_0281
atpF	ATP synthase B chain	NMV_2128	NMC1910	NMA0515	NMB1938	NMCC_0280
atpE	ATP synthase C chain (lipid-binding protein; dicyclohexylcarbodiimide-binding protein)	NMV_2129	NMC1911	NMA0514	NMB1939	NMCC_0279
atpB	ATP synthase A chain (ATPase protein 6)	NMV_2130	NMC1912	NMA0513	NMB1940	NMCC_0278
_	putative ATP synthase protein I	NMV_2131	NMC1913	NMA0512	NMB1941	NMCC_0277
_	hypothetical lipoprotein	NMV_2134	NMC1914	NMA0510	NEIMB2058	NMCC_0274
_	putative chromosome partitioning protein ParB	NMV_2135	NMC1915	NMA0508	NMB1944	NMCC_0272
_	putative aromatic acid decarboxylase	NMV_2136	NMC1916	NMA0507	NMB1945	NMCC_0273
_	putative D-methionine-binding lipoprotein MetQ	NMV_2137	NMC1917	NMA0506	NMB1946	NMCC_0271
_	putative D-methionine transport system permease protein MetI	NMV_2138	NMC1918	NMA0505	NMB1947	NMCC_0270
_	putative D-methionine transport system ATP-binding protein MetN	NMV_2139	NMC1919	NMA0504	NMB1948	NMCC_0269
_	putative lytic murein transglycosylase	NMV_2140	NMC1920	NMA0503	NMB1949	NMCC_0267/NMCC_fCDS277697R
rpsU	30S ribosomal protein S21	NMV_2141	NMC1921	NMA0502	NMB1950	NMCC_0266
_	conserved hypothetical protein	NMV_2142	NMC1922	NMA0501	NMB1951	NMCC_0265
_	putative SspB-like protein	NMV_2143	NMC1924	NMA0499	NMB1952	NMCC_0263
_	putative SspA-like protein	NMV_2144	NMC1925	NMA0498	NMB1953	NMCC_0262
_	conserved hypothetical integral membrane protein	NMV_2145	NMC1926	NMA0497	NMB1954	NMCC_0261
_	putative transporter	NMV_2146	NMC1927	NMA0496	NMB1955	NMCC_0260
rpmE	50S ribosomal protein L31	NMV_2148	NMC1928	NMA0495	NMB1956	NMCC_0259
_	putative acetyltransferase (pseudogene)	NMV_2149/NMV_2150	NMC1929	NMA0494	NMB1957/NEIMB2073/NEIMB2074	NMCC_0258/NEIMB_0255
_	putative ResA-like thiol-disulfide oxidoreductase	NMV_2151	NMC1930	NMA0493	NMB1958	NMCC_0257
_	conserved hypothetical protein	NMV_2152	NMC1931	NMA0492	NMB1959	NMCC_0256
_	conserved hypothetical protein	NMV_2153	NMC1932	NMA0491	NMB1960	NMCC_0255
_	putative VacJ-like protein	NMV_2154	NMC1933	NMA0490	NMB1961	NMCC_0254
_	conserved hypothetical protein	NMV_2155	NMC1934	NMA0489	NMB1962	NMCC_0253
_	conserved hypothetical periplasmic protein	NMV_2156	NMC1935	NMA0488	NMB1963	NMCC_0252
_	conserved hypothetical integral membrane protein	NMV_2157	NMC1936	NMA0487	NMB1964	NMCC_0251
_	conserved hypothetical membrane protein	NMV_2158	NMC1937	NMA0486	NMB1965	NMCC_0250
_	putative ABC transporter ATP-binding protein	NMV_2159	NMC1938	NMA0485	NMB1966	NMCC_0249
_	putative HTH-type transcriptional regulator	NMV_2160	NMC1939/NEIMF12016/NMCfCDS1963454D	NMA0483	NMB1967	NMCC_0248
aldA	aldehyde dehydrogenase A (lactaldehyde dehydrogenase)	NMV_2164	NMC1942	NMA0480	NMB1968	NMCC_0245
nalP	autotransported serine protease NalP (pseudogene)	NMV_2165.1/NMV_2166	NMC1943	NMA0478	NMB1969	NMCC_0244
_	putative para-aminobenzoate synthase component I (ADC synthase)	NMV_2167	NMC1944	NMA0477	NMB1970	NMCC_0243
_	conserved hypothetical TPR-containing membrane-associated protein	NMV_2168	NMC1945	NMA0476	NMB1971	NMCC_0242
groL	60 kDa chaperonin (protein Cpn60; GroEL protein; 63 kDa stress protein; GSP63; HSP60)	NMV_2171	NMC1948	NMA0473	NMB1972	NMCC_0241
groS	10 kDa chaperonin (protein Cpn10; GroES protein)	NMV_2172	NMC1949	NMA0472	NMB1973	NMCC_0240
_	IS1016 group transposase	NMV_2173	NMC1950	NMA0471	NMB1974	NMCC_0239
_	putative sodium-dependent transporter	NMV_2174	NMC1951	NMA0470	NMB1975	NMCC_0238
lysA	diaminopimelate decarboxylase (DAP decarboxylase)	NMV_2175	NMC1952	NMA0468	NMB1976	NMCC_0237
_	conserved hypothetical lipoprotein	NMV_2176	NMC1953	NMA0467	NMB1977	NMCC_0236
_	putative CyA-like protein	NMV_2177	NMC1954	NMA0466	NMB1978	NMCC_0235
_	conserved hypothetical protein	NMV_2180	NMC1955	NMA0464	NMB1980	NMCC_0233
luxS	S-ribosylhomocysteine lyase (autoinducer-2 production protein LuxS; AI-2 synthesis protein)	NMV_2181	NMC1956	NMA0463	NMB1981	NMCC_0232
polA	DNA polymerase I (POL I)	NMV_2182	NMC1957	NMA0462	NMB1982	NMCC_0231
_	conserved hypothetical protein	NMV_2183	NMC1958	NMA0459	NMB1983	NMCC_0224
app	autotransporter App	NMV_2184	NMC1959	NMA0457	NMB1985	NMCC_0223
_	conserved hypothetical integral membrane protein	NMV_2185	NMC1960	NMA0456	NMB1986	NMCC_0222
_	hypothetical membrane-associated protein	NMV_2186	NMC1961	NMA0455	NEIMB2106	NMCC_0221
trmE	tRNA modification GTPase TrmE	NMV_2187	NMC1962	NMA0454	NMB1987	NMCC_0220
fetA	TonB-dependent enterobactin receptor FetA (FrpB)	NMV_2188	NMC1963	NMA0453	NMB1988	NMCC_0216
fetB	enterobactin uptake system binding lipoprotein FetB	NMV_2189	NMC1964	NMA0452	NMB1989	NMCC_0215
_	putative ferric enterobactin uptake system permease FetD	NMV_2190	NMC1965	NMA0451	NMB1990	NMCC_0214
_	putative feric enterobactin uptake system permease FetC	NMV_2191	NMC1966	NMA0450	NMB1991	NMCC_0213
_	conserved hypothetical protein	NMV_2192	NMC1967	NMA0449/NEIMA0454	NMB1992	NMCC_0212
_	putative ferric enterobactin uptake system ATP-binding protein FetE	NMV_2193	NMC1968	NMA0448	NMB1993	NMCC_0211
glnB	nitrogen regulatory protein P-II	NMV_2195	NMC1971	NMA0447	NMB1995	NMCC_0210
purL	phosphoribosylformylglycinamidine synthase (FGAM synthase; FGAMS; formylglycinamide ribotide amidotransferase; FGARAT; formylglycinamide ribotide synthetase)	NMV_2196	NMC1972	NMA0445	NMB1996	NMCC_0209
_	putative hydroxyacylglutathione hydrolase (glyoxalase II; Glx II)	NMV_2197	NMC1973	NMA0444	NMB1997	NMCC_0208
_	putative divalent cation transporter	NMV_2198	NMC1976	NMA0442	NMB1999	NMCC_0206
hslO	33 kDa chaperonin (heat shock protein 33 homolog; HSP33)	NMV_2199	NMC1977	NMA0441	NMB2000	NMCC_0205
_	conserved hypothetical membrane-associated protein	NMV_2200	NMC1978	NMA0440	NMB2001	NMCC_0204
_	conserved hypothetical protein	NMV_2201	NMC1979	NMA0439	NMB2002	NMCC_0203
_	conserved hypothetical integral membrane protein	NMV_2202	NMC1980	NMA0437	NMB2003	NMCC_0201
_	conserved hypothetical membrane protein	NMV_2203	NMC1981	NMA0436	NMB2004	NMCC_0200
argJ	arginine biosynthesis bifunctional protein ArgJ [includes: glutamate N-acetyltransferase (ornithine acetyltransferase; ornithine transacetylase; OATase) and amino acid acetyltransferase (N-acetylglutamate synthase; AGS)]	NMV_2204	NMC1982	NMA0435	NMB2005	NMCC_0199
_	putative H(+)/Cl(-) exchange transporter ClcA	NMV_2205	NMC1983	NMA0434	NMB2006	NMCC_0198
_	conserved hypothetical protein	NMV_2215	NMC1994	NMA0425	NMB2015	NMCC_0190
comP	minor pilin ComP	NMV_2216	NMC1995	NMA0424	NMB2016	NMCC_0189
comE4	DNA-binding competence protein ComE4	NMV_2217	NMC1996	NMA0423	NMB2017	NMCC_0188
_	putative RNA pseudouridine synthase (RNA-uridine isomerase; RNA pseudouridylate synthase)	NMV_2221	NMC1997	NMA0422	NMB2018	NMCC_0181
coaD	phosphopantetheine adenylyltransferase (pantetheine-phosphate adenylyltransferase; PPAT; dephospho-CoA pyrophosphorylase)	NMV_2222	NMC1998	NMA0421	NMB2019	NMCC_0180
_	conserved hypothetical integral membrane protein	NMV_2223	NMC1999	NMA0420	NMB2020	NMCC_0179
_	putative Fe(2+) trafficking protein	NMV_2224	NMC2000	NMA0419	NMB2021	NMCC_0178
_	conserved hypothetical protein	NMV_2225	NMC2001	NMA0418	NMB2022	NMCC_0177
_	conserved hypothetical protein	NMV_2226	NMC2002	NMA0417	NMB2023	NMCC_0176
_	putative nicotinate-nucleotide adenylyltransferase (deamido-NAD(+) pyrophosphorylase; deamido-NAD(+) diphosphorylase; nicotinate mononucleotide adenylyltransferase; NaMN adenylyltransferase)	NMV_2227	NMC2003	NMA0416	NMB2024	NMCC_0175
_	putative carbonic anhydrase	NMV_2228	NMC2004	NMA0415	NMB2025	NMCC_0174
_	putative transporter	NMV_2229	NMC2005	NMA0414	NMB2026	NMCC_0173
_	putative gluconate permease	NMV_2230	NMC2006	NMA0413	NMB2027	NMCC_0172
_	putative gluconokinase (gluconate kinase)	NMV_2231	NMC2007	NMA0412	NMB2028	NMCC_0171
thrB	homoserine kinase (HSK; HK)	NMV_2232	NMC2008	NMA0411	NMB2029	NMCC_0170
ubiG	3-demethylubiquinone-9 3-methyltransferase (3,4-dihydroxy-5-hexaprenylbenzoate methyltransferase; DHHB methyltransferase)	NMV_2233	NMC2009	NMA0410	NMB2030	NMCC_0169
_	putative aromatic amino acid transporter	NMV_2234	NMC2010	NMA0409	NMB2031	NMCC_0168
gmhB	D,D-heptose 1,7-bisphosphate phosphatase (D-glycero-D-manno-heptose 1,7-bisphosphate phosphatase)	NMV_2235	NMC2014	NMA0405	NMB2033	NMCC_0166
nlaB	1-acyl-sn-glycerol-3-phosphate acyltransferase NlaB (1-AGP acyltransferase; 1-AGPAT; lysophosphatidic acid acyltransferase; LPAAT)	NMV_2236	NMC2015	NMA0404	NMB2034	NMCC_0164
_	conserved hypothetical protein	NMV_2237	NMC2016	NMA0403	NMB2035	NMCC_0163
truA	tRNA pseudouridine synthase A (tRNA-uridine isomerase I; tRNA pseudouridylate synthase I)	NMV_2239	NMC2017	NMA0402	NMB2036	NMCC_0161
_	putative PemI-like protein	NMV_2240	NMC2018	NMA0401	NMB2037	NMCC_0160
_	putative PemK-like protein	NMV_2241	NMC2019	NMA0400	NMB2038	NMCC_0159
porB	major outer-membrane protein P.IB (protein IB; PIB; porin)	NMV_2242	NMC2020	NMA0398	NMB2039	NMCC_0158
thiC	thiamine biosynthesis protein ThiC	NMV_2244	NMC2021	NMA0397	NMB2040	NMCC_0147
_	putative NUDIX hydrolase	NMV_2245	NMC2022	NMA0394	NMB2041	NMCC_0145
_	putative ABC transporter ATP-binding protein	NMV_2246	NMC2023	NMA0393	NMB2042	NMCC_0144
ptsI	phosphoenolpyruvate-protein phosphotransferase (phosphotransferase system, enzyme I; protein I)	NMV_2247	NMC2024	NMA0392	NMB2044	NMCC_0142
ptsH	phosphocarrier protein HPr (phosphotransferase system, histidine-containing protein)	NMV_2248	NMC2025	NMA0391	NMB2045	NMCC_0141
ptsIIA	phosphotransferase system, enzyme IIA (protein IIA)	NMV_2249	NMC2026	NMA0390	NMB2046	NMCC_0140
hpt	hypoxanthine-guanine-xanthine phosphoribosyltransferase (HGXPRT; HGXPRTase; HGPRT)	NMV_2250	NMC2027	NMA0389	NMB2047	NMCC_0139
_	putative periplasmic DNA ligase (polydeoxyribonucleotide synthase [ATP])	NMV_2251	NMC2028	NMA0388	NMB2048	NMCC_0138
_	putative metallo-dependent hydrolase	NMV_2252	NMC2029	NMA0387	NMB2049	NMCC_0137
_	putative RmuC-like protein	NMV_2253	NMC2030	NMA0386	NMB2050	NMCC_0136
petC	cytochrome c1	NMV_2254	NMC2032	NMA0385	NMB2051	NMCC_0135
petB	cytochrome b	NMV_2255	NMC2033	NMA0384	NMB2052	NMCC_0134
petA	ubiquinol-cytochrome c reductase iron-sulfur subunit (Rieske iron-sulfur protein; RISP)	NMV_2256	NMC2034	NMA0383	NMB2053	NMCC_0133
_	conserved hypothetical protein	NMV_2257	NMC2035	NMA0382	NMB2054	NMCC_0132
_	putative HTH-type transcriptional regulator MetR	NMV_2258	NMC2036	NMA0381	NMB2055	NMCC_0131
rpsI	30S ribosomal protein S9	NMV_2259	NMC2037	NMA0379	NMB2056	NMCC_0130
rplM	50S ribosomal protein L13	NMV_2260	NMC2038	NMA0378	NMB2057	NMCC_0129
_	conserved hypothetical protein	NMV_2261	NMC2039	NMA0377	NMB2058	NMCC_0128
_	conserved hypothetical protein	NMV_2262	NMC2040	NMA0376	NMB2059	NMCC_0127
gpsA	glycerol-3-phosphate dehydrogenase [NAD(P)+] ((NAD(P)H-dependent glycerol-3-phosphate dehydrogenase)	NMV_2263	NMC2041	NMA0375	NMB2060	NMCC_0126
ppc	phosphoenolpyruvate carboxylase (PEPCase; PEPC)	NMV_2264	NMC2042	NMA0374	NMB2061	NMCC_0124
_	putative NAD/FAD-binding protein	NMV_2265	NMC2043	NMA0373	NMB2062	NMCC_0125
_	putative SlyX-like protein	NMV_2266	NMC2044	NMA0371	NMB2063	NMCC_0123
_	putative Na+/H+ antiporter	NMV_2267	NMC2045	NMA0370	NMB2064	NMCC_0122
_	putative protein methyltransferase HemK (protein-glutamine N-methyltransferase HemK; protein-(glutamine-N5) MTase HemK; M.StyLTHemKP)	NMV_2268	NMC2046	NMA0369/NMA0368	NMB2065	NMCC_0120/NMCC_0121
_	putative TldD-like peptidase	NMV_2269	NMC2047	NMA0367	NMB2066	NMCC_0119
_	putative transporter	NMV_2270	NMC2048	NMA0365	NMB2067	NMCC_0118
_	putative FAD-dependent oxidoreductase	NMV_2271	NMC2049	NMA0364	NMB2068	NMCC_0117
thiE	thiamine-phosphate pyrophosphorylase (TMP pyrophosphorylase; TMP-PPase; thiamine-phosphate synthase)	NMV_2272	NMC2050	NMA0363	NMB2069	NMCC_0116
_	putative ThiS-like protein	NMV_2273	NMC2051	NMA0362	NMB2070	NMCC_0115
thiG	thiazole biosynthesis protein ThiG	NMV_2274	NMC2052	NMA0361	NMB2071	NMCC_0114
_	conserved hypothetical periplasmic protein	NMV_2276	NMC2053	NMA0358	NMB2074	NMCC_0113
_	putative BirA-like multifunctional protein [includes: biotin--[acetyl-CoA-carboxylase] synthetase (biotin--protein ligase), biotin operon repressor and Baf-like domain]	NMV_2277	NMC2054	NMA0357	NMB2075	NMCC_0112
rfaE2	D-beta-D-heptose 1-phosphate adenosyltransferase	NMV_2278	NMC2055	NMA0356	NMB2076	NMCC_0111
folD	FolD bifunctional protein (PPDC) [includes: methylenetetrahydrofolate dehydrogenase and methenyltetrahydrofolate cyclohydrolase]	NMV_2280	NMC2056	NMA0354	NMB2077	NMCC_0107
_	conserved hypothetical integral membrane protein	NMV_2281	NMC2057	NMA0353	NMB2078	NMCC_0106
asd	aspartate-semialdehyde dehydrogenase (ASA dehydrogenase; ASADH)	NMV_2282	NMC2058	NMA0351	NMB2079	NMCC_0105
_	conserved hypothetical protein	NMV_2283	NMC2059	NMA0350	NMB2080	NMCC_0104
_	hypothetical integral membrane protein	NMV_2284	NMC2060	NMA0349	NMB2081	NEIMB_0096
_	putative exodeoxyribonuclease	NMV_2285	NMC2061	NMA0348	NMB2082	NMCC_0103
cysS	cysteinyl-tRNA synthetase (cysteine--tRNA ligase; CysRS)	NMV_2286	NMC2062	NMA0347	NMB2083	NMCC_0102
_	putative GTP-binding protein	NMV_2291	NMC2065	NMA0345	NMB2086	NMCC_0100
_	putative methyltransferase	NMV_2294	NMC2068	NMA0342	NMB2088	NMCC_2053
_	conserved hypothetical protein	NMV_2295	NMC2069	NMA0341	NMB2089	NMCC_2054
gmhA	phosphoheptose isomerase (sedoheptulose 7-phosphate isomerase)	NMV_2296	NMC2070	NMA0340	NMB2090	NMCC_2055
_	conserved hypothetical lipoprotein	NMV_2297	NMC2071	NMA0339	NMB2091	NMCC_2056
_	conserved hypothetical membrane-associated protein	NMV_2298	NMC2072	NMA0338	NMB2092	NMCC_2057
map	methionine aminopeptidase (MAP; peptidase M)	NMV_2299	NMC2073	NMA0337	NMB2093	NMCC_2058
_	conserved hypothetical protein	NMV_2300	NMC2074	NMA0336	NMB2094	NMCC_2059
_	conserved hypothetical protein	NMV_2302	NMC2075	NMA0335	NMB2095	NMCC_2060
mqo	malate:quinone oxidoreductase (malate dehydrogenase [acceptor]; MQO)	NMV_2303	NMC2076	NMA0333	NMB2096	NMCC_2061
_	putative acetyltransferase	NMV_2304	NMC2077	NMA0331	NMB2098	NMCC_2062
_	putative 5-formyltetrahydrofolate cyclo-ligase (methenyl-THF synthetase)	NMV_2305	NMC2078	NMA0330	NMB2099	NMCC_2063
_	conserved hypothetical integral membrane protein	NMV_2306	NMC2079	NMA0329	NMB2100	NMCC_2064
rpsB	30S ribosomal protein S2	NMV_2307	NMC2080	NMA0328	NMB2101	NMCC_2065
tsf	elongation factor Ts (EF-Ts)	NMV_2308	NMC2081	NMA0327	NMB2102	NMCC_2066
pyrH	uridylate kinase (UK; uridine monophosphate kinase; UMP kinase)	NMV_2309	NMC2082	NMA0326	NMB2103	NMCC_2067
mafA3	MafA3 lipoprotein	NMV_2310	NMC2083	NMA0325	NMB2104	NMCC_2068
mafB3	MafB3 protein	NMV_2312	NMC2084	NMA0324	NMB2105	NMCC_2069
_	hypothetical protein	NMV_2313	NMC2095	NMA0317	NMB2112	NMCC_2077
_	hypothetical protein	NMV_2316	NMC2087	NMA0323	NMB2108	NMCC_2070
_	hypothetical protein	NMV_2318	NMC2087	NMA0323	NMB2108	NMCC_2079
_	conserved hypothetical protein	NMV_2320	NMC2088	NMA0321	NMB2109	NEIMB_2120
_	conserved hypothetical protein	NMV_2321	NMC2089	NMA0320	NMB2110	NMCC_2071
_	hypothetical protein	NMV_2323	NMC2092	NMA0039	NMB2115	NMCC_2074
_	conserved hypothetical protein	NMV_2326	NEIMF12187	NMA0318	NEIMB2242	NEIMB_2128
_	hypothetical protein	NMV_2332	NMC0607	NMA0311	NMB2120	NMCC_0612
_	hypothetical protein	NMV_2335	NMC2099	NMA0308	NMB2123	NMCC_2081
_	conserved hypothetical protein	NMV_2337	NMC2101	NMA0307	NMB2125	NMCC_2083
_	putative peptidase	NMV_2342	NMC2103	NMA0305	NMB2127	NMCC_2085
_	putative CinA-like protein	NMV_2343	NMC2104	NMA0304	NMB2128	NMCC_2086
argG	argininosuccinate synthase (citrulline--aspartate ligase)	NMV_2344	NMC2106	NMA0303	NMB2129	NMCC_2087
_	conserved hypothetical protein	NMV_2345	NMC2107	NMA0301	NMB2130	NEIMB_2141/NMCC_fCDS2117753D
_	hypothetical integral membrane protein	NMV_2346	NMC2108	NMA0300	NMB2131	NMCC_2088
_	transferrin-binding protein-like lipoprotein (lipoprotein GNA2132)	NMV_2347	NMC2109	NMA0299	NMB2132	NMCC_2089
_	putative transporter	NMV_2348	NMC2110	NMA0298	NMB2133	NMCC_2090
_	conserved hypothetical outer-membrane protein	NMV_2349	NMC2112	NMA0296	NMB2134	NMCC_2091
_	conserved hypothetical periplasmic protein	NMV_2350	NMC2113	NMA0295	NMB2135	NMCC_2092
_	putative peptide transporter	NMV_2351	NMC2114	NMA0222	NMB2136	NMCC_2095
prfB	peptide chain release factor II (RF-2)	NMV_2352	NMC2116	NMA0224	NMB2138	NMCC_2097
_	conserved hypothetical lipoprotein	NMV_2353	NMC2118	NMA0225	NMB2139	NMCC_2098
_	conserved hypothetical integral membrane protein	NMV_2355	NMC2119	NMA0226	NMB2140	NMCC_2099
_	conserved hypothetical periplasmic protein	NMV_2356	NMC2120	NMA0227	NMB2141	NMCC_2100
_	conserved hypothetical protein	NMV_2357	NMC2121	NMA0228	NMB2142	NMCC_2101
_	conserved hypothetical protein	NMV_2358	NMC2122	NMA0229	NMB2143	NMCC_2102
_	putative ECF-family RNA polymerase sigma factor	NMV_2359	NMC2123	NMA0230	NMB2144	NMCC_2103
_	conserved hypothetical protein	NMV_2360	NEIMF12216	NEIMA0232	NMB2145	NMCC_2104
_	conserved hypothetical lipoprotein	NMV_2361	NMC2124	NMA0233	NMB2147	NMCC_2105
_	putative RNA-binding protein	NMV_2364	NMC2128	NMA0237	NMB2150	NMCC_2108
purD	phosphoribosylamine--glycine ligase (GARS; glycinamide ribonucleotide synthetase; phosphoribosylglycinamide synthetase)	NMV_2365	NMC2129	NMA0238	NMB2151	NMCC_2110
_	hypothetical protein	NMV_2366	NMC2130	NMA0239	NMB2152	NMCC_2111
_	conserved hypothetical protein	NMV_2367	NMC2131	NMA0240	NMB2153	NMCC_2112
etfA	electron transfer flavoprotein alpha-subunit (alpha-ETF; electron transfer flavoprotein large subunit; ETFLS)	NMV_2368	NMC2132	NMA0241	NMB2154	NMCC_2113
etfB	electron transfer flavoprotein beta-subunit (beta-ETF; electron transfer flavoprotein small subunit; ETFSS)	NMV_2369	NMC2133	NMA0242	NMB2155	NMCC_2114/NEIMB_2169
rfaC	lipooligosaccharide alpha-1,5 heptosyltransferase I	NMV_2370	NMC2134	NMA0243	NMB2156	NMCC_2115
_	putative nicotinamidase (nicotine deamidase; NAMase)	NMV_2371	NMC2135	NMA0244	NMB2157	NMCC_2116
_	conserved hypothetical protein	NMV_2372	NMC2136	NMA0245	NMB2158	NMCC_2117
gapB	glyceraldehyde-3-phosphate dehydrogenase B (GAPDH)	NMV_2373	NMC2137	NMA0246	NMB2159	NMCC_2119
mutS	DNA mismatch repair protein MutS	NMV_2374	NMC2138	NMA0247	NMB2160	NMCC_2120
