# Supplementary material for: NeMeSys: a biological resource for narrowing the gap between sequence and function in the human pathogen Neisseria meningitidis
Source: Genome Biol. 2009 Oct 9;10(10):R110. doi: 10.1186/gb-2009-10-10-r110 (PMC2784325; doi:10.1186/gb-2009-10-10-r110)
Supplement: Additional data file 4 — For each GI, the first and the last gene are indicated, together with a comment about their putative roles. [file gb-2009-10-10-r110-S4.XLS]

## Sheet: Additional data file 4
Common label	8013	Z2491	FAM18	MC58	054332	N. lactamica	N. gonorrhoeae	Comment
GI0	GIV0	GIA0	GIC0	GIB0	GICC0			capsule
GI1	GIV1		GIC2	GIB1				bacteriocin/pheromone island 1
GI2	GIV2		GIC5					methylase island 1
GI3	GIV3			GIB2/13				tps island 1
GI4	GIV4		GIC12					methylase island 2 (same position as GI4/1)
GI4/1		GIA13			GICC15			methylase island 2bis (same position as GI4)
GI5	GIV5							prophage 1
GI6	GIV6				GICC13			tps island 2 (same position as GI6/1)
GI6/1		GIA12	GIC20	GIB18				same position as GI6
GI7	GIV7	GIA11	GIC11	GIB10	GICC12			frpA/C island 1
GI8	GIV8	GIA16	GIC18	GIB9				type III restriction system
GI9	GIV9				GICC11			type I restriction system 1
GI10	GIV10	GIA10	GIC10	GIB7	GICC9			prophage 2, different in different strains (mosaic), always inserted in a gene encoding an ABC transporter ATP-binding protein
GI11	GIV11		GIC9	GIB6				prophage 3, different in different strains (mosaic)
GI12	GIV12		GIC8	GIB4	GICC6			mafA/B island
GI13	GIV13	GIA7	GIC7	GIB3	GICC14			frpA/C island 2
GI14	GIV14	GIA5	GIC6	GIB2/13	GICC5			tps island 2
GI15	GIV15							bacteriocin/pheromone island 2
GI16	GIV16	GIA4			GICC4			island 1 (contiguous to GI17 and GI18)
GI17	GIV17							bacteriocin/pheromone island 3 (contiguous to GI16 and GI18)
GI18	GIV18		GIC19	GIB16				tonB receptor island (contiguous to GI16 and GI17)
GI19	GIV19							type II restriction system (inserted in hrpA as GI17/1)
GI19/1		GIA2	GIC16	GIB14	GICC3			sulfatase island (inserted in hrpA as GI17)
GI20	GIV20	GIA1	GIC17					methylase island 3 (same position as GI20/1)
GI20/1				GIB15	GICC2			regulator island (same position as GI20)
GI21		GIA6/14	GIC1/4/13/14	GIB11/12	GICC1			piv prophages, several identical copies, but almost always in different positions
GI22			GIC3					pilin island
GI23		GIA3	GIC15					hpu island
GI24		GIA8		GIB5	GICC7			type I restriction system 2
GI25		GIA9		GIB17	GICC8			opc island
GI26		GIA15						prophage 4
GI27				GIB8				tps island (same position as GI27/1)
GI27/1					GICC10			tniB island (same position as GI27)
								absent
								present variable
								present

## Sheet: 8013
	Common label	Specific label	Length (bp)	First gene	Last gene	Z2491	MC58	FAM18	053442	Comment
	GI0	GIV0	10789	NMV_0065	NMV_0075	GIA0	GIB0	GIC0	GICC0	capsule island
	GI1	GIV1	5634	NMV_0097	NMV_0107		GIB1	GIC2		bacteriocin/pheromone island
	GI2	GIV2	5376	NMV_0316	NMV_0321			GIC5		methylase island
	GI3	GIV3	82387	NMV_0537	NMV_0619		GIB2/13			tps island
	GI4	GIV4	2246	NMV_0782	NMV_0784			GIC12		methylase island
	GI5	GIV5	11144	NMV_0809	NMV_0822					prophage
	GI6	GIV6	4912	NMV_0964	NMV_0971				GICC13	tps island
	GI7	GIV7	9688	NMV_0981	NMV_0990	GIA11	GIB10	GIC11	GICC12	frpA/C island
	GI8	GIV8	5001	NMV_1136.1	NMV_1138	GIA16	GIB9	GIC18		type III restriction system
	GI9	GIV9	5937	NMV_1168	NMV_1170				GICC11	type I restriction system
	GI10	GIV10	27208	NMV_1268	NMV_1313	GIA10	GIB7	GIC10	GICC9	prophage
	GI11	GIV11	26159	NMV_1477	NMV_1503		GIB6	GIC9		prophage
	GI12	GIV12	5335	NMV_1746	NMV_1754		GIB4	GIC8	GICC6	mafA/B island
	GI13	GIV13	4792	NMV_1831	NMV_1834	GIA7	GIB3	GIC7	GCC14	frpA/C island
	GI14	GIV14	6987	NMV_1914	NMV_1921	GIA5	GIB2/13	GIC6	GICC5	tps island
	GI15	GIV15	7305	NMV_1946	NMV_1956					bacteriocin/pheromone island
	GI16	GIV16	4548	NMV_1993	NMV_1995	GIA4			GICC4
	GI17	GIV17	2807	NMV_2002	NMV_2010					bacteriocin/pheromone island
	GI18	GIV18	3170	NMV_2017	NMV_2018		GIB16	GIC19		tonB receptor island
	GI19	GIV19	8726	NMV_2207	NMV_2208					type II restriction system
	GI20	GIV20	3141	NMV_2210	NMV_2212	GIA1		GIC17		methylase island
										absent
										present variable
										present identical

## Sheet: Z2491
	Common label	Specific label	Length (bp)	First gene	Last gene	MC58	FAM18	053442	8013	Comment
	GI0	GIA0	8442	NMA0195	NMA0202	GIB0	GIC0	GICC0	GIV0	capsule island
	GI20	GIA1	3141	NMA0427	NMA0429		GIC17		GIV20
	GI19/1	GIA2	2582	NMA0431	NMA0432	GIB14	GIC16	GICC3
	GI23	GIA3	3536	NMA0474	NMA0475		GIC15			hpu island
	GI16	GIA4	7291	NMA0626	NMA0631			GICC4	GIV16
	GI14	GIA5	9462	NMA0689	NMA0696	GIB2/13	GIC6	GICC5	GIV14	tps island
	GI21	GIA6	7767	NMA0772	NMA0783	GIB11/12	GIC1/4/13	GICC1		piv prophage
	GI13	GIA7	4271	NMA0784	NMA0788	GIB3	GIC7	GICC14	GIV13	frpA/C island
	GI24	GIA8	7112	NMA1038	NMA1042	GIB5		GICC7		type I restriction system
	GI25	GIA9	3735	NMA1251	NEIMA1260	GIB17		GICC8		opc island
	GI10	GIA10	28463	NMA1282	NMA1330	GIB7	GIC9	GICC9	GIV10	prophage
	GI7	GIA11	9750	NMA1618	NMA1626	GIB10	GIC11	GICC12	GIV7	frpA/C island
	GI6/1	GIA12	2035	NMA1635	NMA1636	GIB18	GIC20
	GI4/1	GIA13	3851	NMA1789	NMA1791			GICC15		methylase island
	GI21	GIA14	7805	NEIMA1826	NMA1800	GIB11/12	GIC1/4/13/14	GICC1		piv prophage
	GI26	GIA15	38969	NMA1821	NMA1884					prophage
	GI8	GIA16	4890	NMA1466	NMA1467	GIB9	GIC18		GIV8	type III restriction system
										absent
										present variable
										present

## Sheet: MC58
	Common label	Specific label	Length (bp)	First gene	Last gene	Z2491	FAM18	053442	8013	Comment
	GI0	GIB0	9696	NMB0065	NMB0074	GIA0	GIC0	GICC0	GIV0	capsule island
	GI1	GIB1	5404	NEIMB0098	NMB0099		GIC2		GIV1	bacteriocin/pheromone island
	GI3	GIB2	38673	NMB0488	NMB0521				GIV3	tps island
	GI13	GIB3	4740	NMB0584	NMB0585	GIA7	GIC7	GICC14	GIV13	frpA/C island
	GI12	GIB4	4336	NMB0644	NMB0648		GIC8	GICC6	GIV12	mafA/B island
	GI24	GIB5	9268	NMB0829	NMB0835	GIA8		GICC7		type I restriction system
	GI11	GIB6	13291	NMB0896	NMB0918		GIC9		GIV11	prophage
	GI10	GIB7	36109	NMB1078	NMB1122	GIA10	GIC10	GICC9	GIV10	prophage
	GI27	GIB8	8375	NMB1210	NMB1214					tps island
	GI8	GIB9	5889	NMB1259	NMB1261	GIA16	GIC18		GIV8	type III restriction system
	GI7	GIB10	15757	NMB1402	NMB1415	GIA11	GIC11	GICC12	GIV7	frpA/C island
	GI21	GIB11	11518	NMB1542	NMB1553	GIA6/14	GIC1/4/13/14	GICC1		piv prophage
	GI21	GIB12	7967	NMB1625	NMB1635	GIA6/14	GIC1/4/13/14	GICC1		piv prophage
	GI14	GIB13	35946	NMB1736	NMB1777	GIA5	GIC6	GICC5	GIV3/14	tps island
	GI19/1	GIB14	3658	NMB2008	NMB2010	GIA2	GIC16	GICC3
	GI20/1	GIB15	1751	NMB2012	NMB2013			GICC2
	GI18	GIB16	3128	NMB1828	NMB1829		GIC19		GIV18	tonB receptor island
	GI25	GIB17	2549	NMB1053	NMB1054	GIA9		GICC8		opc island
	GI6/1	GIB18	2226	NMB1423	NEIMB1511	GIA12	GIC20
										absent
										present variable
										present

## Sheet: FAM18
	Common label	Specific label	Length (bp)	First gene	Last gene	MC58	Z2491	053442	8013	Comment
	GI0	GIC0	10781	NMC0049	NMC0058	GIB0	GIA0	GICC0	GIV0	capsule island
	GI21	GIC1	7822	NMC0022	NEIMF10032	GIB11/12	GIA6/13	GICC1		piv prophage
	GI1	GIC2	5680	NEIMF10085	NMC0088	GIB1			GIV1	bacteriocin/pheromone island
	GI22	GIC3	1400	NMC0209	NMC0210					pilin island
	GI21	GIC4	7822	NEIMF10287	NMC0286	GIB11/12	GIA6/13	GICC1		piv prophage
	GI2	GIC5	7250	NEIMF10384	NMC0299				GIV2	methylase island
	GI3	GIC6	15626	NMC0445	NMC0459	GIB2/13	GIA5	GICC5	GIV14	tps island
	GI13	GIC7	6921	NMC0526	NMC0527	GIB3	GIA7	GICC14	GIV13	frpA/C island
	GI12	GIC8	11122	NMC0587	NMC0607	GIB4		GICC6	GIV12	mafA/B island
	GI11	GIC9	43824	NMC0836	NEIMF10941	GIB6			GIV11	prophage
	GI10	GIC10	7072	NMC1044	NEIMF11112	GIB7	GIA10	GICC9	GIV10	prophage
	GI7	GIC11	12180	NMC1344	NMC1345	GIB10	GIA11	GICC12	GIV7	frpA/C island
	GI4	GIC12	6169	NMC1519	NMC1523				GIV4	methylase island
	GI21	GIC13	7787	NEIMF11782	NMC1718	GIB11/12	GIA6/14	GICC1		piv prophage
	GI21	GIC14	7808	NEIMF11937	NMC1869	GIB11/12	GIA6/13	GICC1		piv prophage
	GI23	GIC15	3536	NMC1946	NMC1947		GIA3			hpu island
	GI19/1	GIC16	2882	NMC1985	NMC1986	GIB14	GIA2	GICC3		sulfatase island
	GI20	GIC17	3141	NMC1990	NMC1992		GIA1		GIV20
	GI8	GIC18	4814	NMC1193	NMC1194	GIB9	GIA16		GIV8	type III restriction system
	GI18	GIC19	3170	NMC0387	NMC0388	GIB16			GIV18	tonB receptor island
	GI6/1	GIC20	2035	NMC1357	NMC1358	GIB18	GIA12
										absent
										present variable
										present

## Sheet: 053442
	Common label	Specific label	Length (bp)	First gene	Last gene	Z2491	MC58	FAM18	8013	Comment
	GI0	GICC0	6870	NMCC_0073	NMCC_0078	GIA0	GIB0	GIC0	GIV0	capsule
	GI21	GICC1	8473	NMCC_0148	NEIMB_0150	GIA6/14	GIB11/12	GIC1/4/13/14		piv prophage
	GI20/1	GICC2	1640	NMCC_0192	NMCC_0193		GIB20
	GI19/1	GICC3	2881	NMCC_0195	NMCC_0196	GIA2	GIB14	GIC16
	GI16	GICC4	4548	NMCC_0394	NMCC_0397	GIA4			GIV16
	GI14	GICC5	17191	NMCC_0448	NMCC_0460	GIA5	GIB2/13	GIC6	GIV14	tps island
	GI12	GICC6	12735	NMCC_0593	NMCC_0612		GIB4	GIC8	GIV12	mafA/B island
	GI24	GICC7	7217	NMCC_0790	NMCC_0793	GIA8	GIB5			type I restriction system
	GI25	GICC8	2756	NMCC_0968	NMCC_0970	GIA9	GIB17			opc island
	GI10	GICC9	28362	NMCC_0997	NMCC_1042	GIA10	GIB7	GIC10	GIV10	prophage
	GI27/1	GICC10	9370	NEIMB_1118	NEIMB_1128					tniB island
	GI9	GICC11	8678	NMCC_1140	NMCC_1145				GIV9	type I restriction system
	GI7	GICC12	4671	NMCC_1319	NMCC_1320	GIA11	GIB10	GIC11	GIV7	frpA/C island
	GI6	GICC13	6260	NEIMB_1371	NMCC_1333				GIV6	tps island
	GI13	GICC14	5994	NMCC_0529	NMCC_0531	GIA7	GIB3	GIC7	GIV13	frpA/C island
	GI4/1	GICC15	4037	NMCC_1506	NMCC_1507	GI4/1
										absent
										present variable
										present
